# Supplementary material for: ciaR impacts biofilm formation by regulating an arginine biosynthesis pathway in Streptococcus sanguinis SK36
Source: Sci Rep. 2017 Dec 7;7:17183. doi: 10.1038/s41598-017-17383-1 (PMC5719415; doi:10.1038/s41598-017-17383-1)
Supplement: Supplementary file 2 — Supporting dataset [file 41598_2017_17383_MOESM2_ESM.xlsx]

## Sheet: ΔciaR
Name	Synonym	Product	Expression WT	Expression 0959	qValue WT vs 0959	fold change
-	predicted RNA	-	36259	9138	1
-	predicted RNA	-	32002	62296	6.57e-15
-	predicted RNA	-	10370	5454	0.100186
-	predicted RNA	-	9102	9817	0.248953
-	predicted RNA	-	6441	11841	0.0154633
-	predicted RNA	-	2155	266	6.72e-88
-	predicted RNA	-	1817	1263	0.57358
-	predicted RNA	-	1772	322	9.92e-22
-	predicted RNA	-	1576	1471	0.0454322
-	predicted RNA	-	1319	1682	0.00612056
-	predicted RNA	-	1273	324	1.58e-09
-	predicted RNA	-	1022	251	2.64e-10
-	predicted RNA	-	968	312	1.48e-07
-	predicted RNA	-	940	454	0.694868
-	predicted RNA	-	903	1275	1.04e-08
-	predicted RNA	-	761	964	6.3e-06
-	predicted RNA	-	683	318	0.107212
-	predicted RNA	-	676	645	0.0548283
-	predicted RNA	-	646	190	0.00011
-	predicted RNA	-	634	828	4.89e-06
-	predicted RNA	-	585	667	0.00120396
-	predicted RNA	-	560	726	0.00454301
-	predicted RNA	-	534	313	1
-	predicted RNA	-	533	154	9.19e-06
-	predicted RNA	-	518	62	8.36e-46
-	predicted RNA	-	511	297	0.352747
-	predicted RNA	-	485	525	0.000544
-	predicted RNA	-	483	71	1.39e-40
-	predicted RNA	-	426	481	0.00112032
-	predicted RNA	-	402	84	4.01e-12
-	predicted RNA	-	397	79	4.2e-15
-	predicted RNA	-	386	364	0.243935
-	predicted RNA	-	382	87	5.41e-08
-	predicted RNA	-	337	84	1.48e-06
-	predicted RNA	-	336	65	3.14e-24
-	predicted RNA	-	330	51	3.8e-32
-	predicted RNA	-	327	157	0.142067
-	predicted RNA	-	302	303	0.0992417
-	predicted RNA	-	297	31	1.92e-64
-	predicted RNA	-	295	261	0.0760797
-	predicted RNA	-	287	179	1
-	predicted RNA	-	286	336	0.0010484
-	predicted RNA	-	278	64	1.28e-08
-	predicted RNA	-	273	66	7.21e-09
-	predicted RNA	-	271	233	0.188592
-	predicted RNA	-	269	531	2.42e-14
-	predicted RNA	-	266	74	3.71e-05
-	predicted RNA	-	261	291	0.0055562
-	predicted RNA	-	256	48	5.94e-12
-	predicted RNA	-	251	60	4.73e-08
-	predicted RNA	-	247	60	7.62e-06
-	predicted RNA	-	244	283	0.0120814
-	predicted RNA	-	238	176	0.266911
-	predicted RNA	-	238	358	1.79e-07
-	predicted RNA	-	233	54	2.09e-08
-	predicted RNA	-	230	98	0.0273706
-	predicted RNA	-	225	42	7.15e-16
-	predicted RNA	-	215	35	9.9e-23
-	predicted RNA	-	211	81	0.0177379
-	predicted RNA	-	210	208	0.0039209
-	predicted RNA	-	199	216	0.0016909
-	predicted RNA	-	194	41	1.53e-08
-	predicted RNA	-	193	80	0.0920422
-	predicted RNA	-	180	202	0.0506516
-	predicted RNA	-	174	396	3.07e-23
-	predicted RNA	-	173	205	0.0214164
-	predicted RNA	-	168	72	0.257465
-	predicted RNA	-	168	237	0.0110224
-	predicted RNA	-	156	269	2.8e-11
-	predicted RNA	-	146	248	1.98e-05
-	predicted RNA	-	131	49	0.0244122
-	predicted RNA	-	114	213	9.92e-05
-	predicted RNA	-	104	234	1.95e-20
-	predicted RNA	-	87	229	9.68e-26
-	predicted RNA	-	29	455	0
-	predicted RNA	antisense: comC comD	14	248	0
-	predicted RNA	antisense: rpmB	276	303	0.00751139
-	predicted RNA	antisense: rpoE	232	65	3.39e-05
-	predicted RNA	antisense: rpsU	1456	564	0.000142
-	predicted RNA	antisense: SSA_0296	167	233	1.58e-08
-	predicted RNA	antisense: SSA_0588	337	99	2.04e-06
-	predicted RNA	antisense: SSA_1544	286	59	2.09e-12
-	predicted RNA	antisense: SSA_2207	891	208	6.39e-16
-	predicted RNA	antisense: acpP	217	182	0.0502268
-	predicted RNA	antisense: comX	1	141	1
-	predicted RNA	antisense: rpsT	1887	768	0.028
-	predicted RNA	antisense: SSA_0683	604	516	0.620787
-	predicted RNA	antisense: SSA_1434	489	231	0.226178
-	predicted RNA	antisense: SSA_1964	259	157	1
-	predicted RNA	antisense: SSA_2283	2995	1668	0.0223006
-	predicted RNA	antisense: SSA_2471	6389	5463	1
-	predicted RNA	antisense: ssaB	241	85	0.0123641
dnaA	SSA_0001	chromosomal replication initiation protein	364	220	0.960546	0.604396
dnaN	SSA_0002	DNA polymerase III subunit beta	334	114	1.61e-05	0.341317
-	SSA_0004	lipoprotein	2191	763	0.000307	0.348243
ychF	SSA_0005	GTP-dependent nucleic acid-binding protein EngD	131	135	0.0874995	1.03053
pth	SSA_0006	peptidyl-tRNA hydrolase	33	15	0.673288	0.454545
trcF	SSA_0008	transcription-repair coupling factor	49	20	0.00115419	0.408163
-	SSA_0009	ribosome-associated heat shock protein (S4)	1217	458	0.00012	0.376335
divIC	SSA_0010	cell division protein DivIC	590	264	0.00511676	0.447458
-	SSA_0011	hypothetical protein	313	141	0.0605783	0.450479
-	SSA_0012	Beta-lactamase class A	364	161	0.0781469	0.442308
mesJ	SSA_0013	PP family ATPase	275	179	1	0.650909
hpt	SSA_0014	hypoxanthine guanine phosphoribosyltransferase	1204	659	0.307851	0.547342
ftsH	SSA_0015	membrane ATPase FtsH	1051	451	0.0249213	0.429115
comX	SSA_0016	ComX1, transcriptional regulator of competence-specific genes	52	2925	0	56.25
mreC	SSA_0017	rod shape-determining protein MreC	61	62	0.0233409	1.01639
mreD	SSA_0018	cell-shape determining protein MreD	39	60	1.09e-10	1.53846
pcsB	SSA_0019	secreted antigen GbpB/SagA; peptidoglycan hydrolase; PcsB protein	2698	3186	0.193182	1.18087
prsA	SSA_0020	ribose-phosphate pyrophosphokinase	318	316	0.11734	0.993711
-	SSA_0021	hypothetical protein	894	300	0.000207	0.33557
srtB	SSA_0022	surface protein cell wall anchor	69	50	0.682307	0.724638
aspC	SSA_0023	aromatic amino acid aminotransferase	95	85	0.134133	0.894737
recO	SSA_0025	DNA repair protein RecO	64	54	0.173415	0.84375
plsX	SSA_0026	glycerol-3-phosphate acyltransferase PlsX	75	68	0.0836328	0.906667
acp	SSA_0027	acyl carrier protein	968	257	9.27e-13	0.265496
purC	SSA_0028	phosphoribosylaminoimidazole-succinocarboxamide synthase	1	1	1	1
purL	SSA_0030	phosphoribosylformylglycinamidine synthase	1	2	1	2
purF	SSA_0031	amidophosphoribosyltransferase	2	2	1	1
purM	SSA_0032	phosphoribosylaminoimidazole synthetase	1	2	1	2
purN	SSA_0033	phosphoribosylglycinamide formyltransferase	1	3	1	3
-	SSA_0034	hypothetical protein	13	5	1	0.384615
purH	SSA_0035	bifunctional phosphoribosylaminoimidazolecarboxamide formyltransferase/IMP cyclohydrolase	11	6	1	0.545455
-	SSA_0036	hypothetical protein	1	103	0	103
purD	SSA_0037	phosphoribosylamine--glycine ligase	2	3	1	1.5
purE	SSA_0039	phosphoribosylaminoimidazole carboxylase catalytic subunit	2	2	1	1
purK	SSA_0040	phosphoribosylaminoimidazole carboxylase ATPase subunit	4	4	1	1
-	SSA_0041	hypothetical protein	35	36	0.00793012	1.02857
-	SSA_0042	amino acid recemase	40	36	0.0236927	0.9
-	SSA_0043	hypothetical protein	127	98	0.26415	0.771654
-	SSA_0044	hypothetical protein	291	85	2.59e-09	0.292096
-	SSA_0045	hypothetical protein	169	50	0.000142	0.295858
purB	SSA_0046	adenylosuccinate lyase	170	78	0.00751179	0.458824
-	SSA_0047	NAD(P)H dehydrogenase (quinone)	65	111	1.2e-10	1.70769
-	SSA_0048	TetR/AcrR family transcriptional regulator	31	53	6.38e-14	1.70968
-	SSA_0049	dihydroxyacetone kinase subunit DhaK	1	2	1	2
-	SSA_0050	dihydroxyacetone kinase phosphatase domain-containing protein	1	2	1	2
-	SSA_0051	PTS system mannose-specific transporter subunit IIA	3	1	1	0.333333
-	SSA_0052	GntR family transcriptional regulator	491	407	0.454008	0.828921
-	SSA_0053	beta-galactosidase	2	2	1	1
-	SSA_0054	phosphotransferase system sugar-specific EIIB component	1	0	1	0
-	SSA_0055	PTS system transporter subunit IIC	1	0	1	0
-	SSA_0056	phosphotransferase system sugar-specific EIID component	1	1	1	1
-	SSA_0057	phosphotransferase system sugar-specific EII component	2	1	1	0.5
agaS	SSA_0060	tagatose-6-phosphate ketose/aldose isomerase	1	0	1	0
-	SSA_0061	tagatose 1,6-diphosphate aldolase	1	0	1	0
galM	SSA_0062	aldose 1-epimerase	1	1	1	1
ruvB	SSA_0063	Holliday junction DNA helicase RuvB	33	36	0.000698	1.09091
-	SSA_0064	hypothetical protein	39	44	7.65e-05	1.12821
-	SSA_0065	low molecular weight phosphotyrosine protein phosphatase	101	88	0.0786153	0.871287
-	SSA_0066	hypothetical protein	48	32	0.507601	0.666667
-	SSA_0067	acyltransferase	47	42	0.0997454	0.893617
adhE	SSA_0068	bifunctional acetaldehyde-CoA/alcohol dehydrogenase	29	23	0.342534	0.793103
-	SSA_0069	hypothetical protein	5	7	1	1.4
axe1	SSA_0070	acetylxylan esterase	26	25	1	0.961538
nanE	SSA_0071	N-acetylmannosamine-6-phosphate 2-epimerase	1	0	1	0
-	SSA_0072	sugar ABC transporter	1	0	1	0
-	SSA_0073	hypothetical protein	1	0	1	0
-	SSA_0074	sugar ABC transporter substrate-binding protein	1	0	1	0
-	SSA_0075	sugar ABC transporter permease	1	0	1	0
-	SSA_0076	sugar ABC transporter permease	1	0	1	0
-	SSA_0077	oxidoreductase	1	0	1	0
-	SSA_0078	N-acetylneuraminate lyase	1	1	1	1
glk	SSA_0079	ROK family protein	1	1	1	1
blpT	SSA_0080	superfamily I DNA/RNA helicase	1	0	1	0
-	SSA_0081	RpiR family transcriptional regulator	82	51	1	0.621951
-	SSA_0083	hypothetical protein	114	99	0.0412426	0.868421
ntpI	SSA_0085	V-type ATP synthase subunit I	114	121	0.0622712	1.0614
ntpK	SSA_0086	V-type ATP synthase subunit K	47	51	0.000198	1.08511
ntpE	SSA_0087	V-type sodium ATPase subunit E	69	59	0.0659588	0.855072
ntpC	SSA_0088	V-type sodium ATPase subunit C	63	69	0.00396351	1.09524
ntpG	SSA_0089	V-type ATP synthase subunit F	63	77	5.36e-06	1.22222
-	SSA_0090	acetyltransferase	58	60	0.00726206	1.03448
ntpA	SSA_0091	V-type ATP synthase subunit A	88	76	0.63383	0.863636
ntpB	SSA_0092	V-type ATP synthase subunit B	110	101	0.3494	0.918182
ntpD	SSA_0093	V-type ATP synthase subunit D	196	186	0.203929	0.94898
-	SSA_0094	cell wall metabolism, LysM type protein	49	47	0.0725863	0.959184
thrC	SSA_0095	threonine synthase	87	107	0.00371802	1.22989
norN	SSA_0097	MATE family transporter	18	25	1	1.38889
-	SSA_0098	HAD superfamily hydrolase	21	22	1	1.04762
-	SSA_0099	hypothetical protein	36	51	2.05e-08	1.41667
polA	SSA_0100	DNA polymerase I	36	42	0.000749	1.16667
-	SSA_0101	hypothetical protein	31	44	6.02e-08	1.41935
-	SSA_0102	hypothetical protein	61	55	0.0168962	0.901639
-	SSA_0103	hypothetical protein	43	48	0.000702	1.11628
tgt	SSA_0104	queuine tRNA-ribosyltransferase	38	51	5.86e-05	1.34211
-	SSA_0105	uridine kinase	32	52	5.86e-12	1.625
rpsJ	SSA_0106	30S ribosomal protein S10	273	476	1.01e-11	1.74359
rplC	SSA_0107	50S ribosomal protein L3	180	321	5.26e-11	1.78333
rplD	SSA_0108	50S ribosomal protein L4	179	313	1.17e-10	1.7486
rplW	SSA_0109	50S ribosomal protein L23	156	302	2.99e-13	1.9359
rplB	SSA_0110	50S ribosomal protein L2	173	323	9.26e-08	1.86705
rpsS	SSA_0111	30S ribosomal protein S19	158	265	2.11e-09	1.67722
rplV	SSA_0112	50S ribosomal protein L22	160	233	1.35e-06	1.45625
rpsC	SSA_0113	30S ribosomal protein S3	152	257	1.19e-10	1.69079
rplP	SSA_0114	50S ribosomal protein L16	218	344	4.09e-09	1.57798
rpmC	SSA_0115	50S ribosomal protein L29	162	208	1.39e-05	1.28395
rpsQ	SSA_0116	30S ribosomal protein S17	319	347	0.00272976	1.08777
rplN	SSA_0117	50S ribosomal protein L14	175	270	6.82e-08	1.54286
rplX	SSA_0118	50S ribosomal protein L24	221	258	0.000654	1.16742
rplE	SSA_0119	50S ribosomal protein L5	190	261	2.22e-06	1.37368
rpsH	SSA_0120	30S ribosomal protein S8	375	511	0.00113762	1.36267
-	SSA_0121	hypothetical protein	180	304	1.2e-10	1.68889
rplF	SSA_0122	50S ribosomal protein L6	228	336	2.3e-05	1.47368
rplR	SSA_0123	50S ribosomal protein L18	188	298	1.67e-08	1.58511
rpsE	SSA_0124	30S ribosomal protein S5	244	417	6.17e-08	1.70902
rpmD	SSA_0125	50S ribosomal protein L30	191	333	1.86e-11	1.74346
rplO	SSA_0126	50S ribosomal protein L15	201	348	1.49e-11	1.73134
secY	SSA_0127	preprotein translocase subunit SecY	200	328	2.03e-05	1.64
adk	SSA_0128	adenylate kinase	94	109	0.00146867	1.15957
infA	SSA_0129	translation initiation factor IF-1	1488	1857	0.00693193	1.24798
rpsM	SSA_0130	30S ribosomal protein S13	658	1310	6.82e-08	1.99088
rpsK	SSA_0131	30S ribosomal protein S11	406	824	9.86e-09	2.02956
rpoA	SSA_0132	DNA-directed RNA polymerase subunit alpha	347	700	6.88e-08	2.01729
rplQ	SSA_0133	50S ribosomal protein L17	491	986	5.8e-08	2.00815
mrcB	SSA_0134	membrane carboxypeptidase	101	107	0.0509204	1.05941
adcR	SSA_0135	multiple antibiotic resistance operon transcription repressor MarR	27	26	0.00520089	0.962963
adcC	SSA_0136	zinc ABC transporter	16	23	1	1.4375
adcB	SSA_0137	zinc ABC transporter permease	14	17	1	1.21429
adcA	SSA_0138	Zn-binding lipoprotein	39	34	0.263063	0.871795
-	SSA_0139	copper transport operon or penicillinase transcriptional repressor	5	8	1	1.6
ctpA	SSA_0140	copper-translocating P-type ATPase	9	11	1	1.22222
-	SSA_0141	copper chaperone	12	7	1	0.583333
-	SSA_0142	hypothetical protein	182	199	0.000633	1.09341
-	SSA_0143	hypothetical protein	379	499	0.000905	1.31662
-	SSA_0144	TetR family transcriptional regulator	214	115	0.154613	0.537383
-	SSA_0145	TetR family transcriptional regulator	363	78	2.34e-20	0.214876
-	SSA_0146	DNA repair ATPase	1	0	1	0
-	SSA_0148	sugar ABC transporter ATP-binding protein	69	71	0.00871769	1.02899
-	SSA_0149	hypothetical protein	19	14	1	0.736842
-	SSA_0150	hypothetical protein	60	17	4.18e-07	0.283333
-	SSA_0151	hypothetical protein	22	7	1	0.318182
-	SSA_0152	hypothetical protein	29	7	1.41e-11	0.241379
-	SSA_0153	hypothetical protein	59	14	1.55e-09	0.237288
-	SSA_0154	hypothetical protein	187	22	1.36e-68	0.117647
-	SSA_0155	hypothetical protein	23	7	1	0.304348
-	SSA_0156	chaperone ATPase	47	10	7.2e-20	0.212766
-	SSA_0157	hypothetical protein	473	138	2.31e-07	0.291755
-	SSA_0158	hypothetical protein	139	35	1.94e-11	0.251799
-	SSA_0159	hypothetical protein	196	41	1.9e-20	0.209184
-	SSA_0160	hypothetical protein	111	23	1.59e-17	0.207207
-	SSA_0161	hypothetical protein	31	7	1.68e-10	0.225806
-	SSA_0162	hypothetical protein	33	9	6.11e-06	0.272727
-	SSA_0163	hypothetical protein	42	9	4.76e-10	0.214286
-	SSA_0164	hypothetical protein	27	8	2.63e-06	0.296296
-	SSA_0165	hypothetical protein	48	9	2.19e-20	0.1875
-	SSA_0166	hypothetical protein	89	61	0.511108	0.685393
-	SSA_0167	hypothetical protein	170	40	2.96e-13	0.235294
-	SSA_0168	hypothetical protein	91	13	2.11e-36	0.142857
-	SSA_0169	hypothetical protein	944	130	2.95e-41	0.137712
-	SSA_0170	hypothetical protein	888	96	5.77e-129	0.108108
-	SSA_0171	Cro family transcriptional regulator	813	95	1.79e-88	0.116851
-	SSA_0172	XRE family transcriptional regulator	7	3	1	0.428571
rrmA	SSA_0173	23S rRNA m(1)G745 methyltransferase	11	5	1	0.454545
tyrS	SSA_0174	tyrosyl-tRNA synthetase	92	131	8.04e-06	1.42391
pbp1b	SSA_0175	penicillin-binding protein 1B	96	103	0.0574585	1.07292
rpoB	SSA_0176	DNA-directed RNA polymerase subunit beta	102	178	1.48e-05	1.7451
rpoC	SSA_0177	DNA-directed RNA polymerase subunit beta'	126	227	5.25e-06	1.80159
epsC	SSA_0178	UDP-N-acetylglucosamine 2-epimerase	100	30	5.72e-05	0.3
-	SSA_0179	hypothetical protein	169	48	1.48e-07	0.284024
-	SSA_0180	hypothetical protein	38	15	0.0612918	0.394737
-	SSA_0181	glycosyl transferase family protein	54	24	0.329985	0.444444
-	SSA_0182	endoglucanase	129	42	7.68e-06	0.325581
-	SSA_0183	hypothetical protein	9	3	1	0.333333
comYA	SSA_0184	competence protein ComYA	1	226	0	226
comYB	SSA_0185	competence protein ComYB	1	143	0	143
comYC	SSA_0186	competence protein ComYC	1	62	0	62
comYD	SSA_0187	competence protein ComYD	1	76	0	76
-	SSA_0188	hypothetical protein	1	76	0	76
ComGF	SSA_0189	competence protein ComGF	1	81	0	81
-	SSA_0190	hypothetical protein	1	105	0	105
-	SSA_0191	adenine-specific DNA methylase	31	107	2.36e-62	3.45161
ackA	SSA_0192	acetate kinase	62	170	7.06e-35	2.74194
-	SSA_0193	CAAX amino terminal protease family protein	79	106	3.95e-05	1.34177
-	SSA_0195	hypothetical protein	7	125	0	17.8571
folP	SSA_0197	dihydropteroate synthase	51	81	4.85e-08	1.58824
-	SSA_0198	dihydrofolate synthetase	34	55	1.53e-08	1.61765
folE	SSA_0199	GTP cyclohydrolase I	45	72	5.55e-10	1.6
folK	SSA_0200	bifunctional folate synthesis protein	67	105	9.89e-08	1.56716
-	SSA_0201	multidrug ABC transporter	1	0	1	0
-	SSA_0202	hypothetical protein	1	0	1	0
-	SSA_0203	hypothetical protein	1	0	1	0
nisR	SSA_0204	nisin biosynthesis two-component response transcriptional regulator nisR	12	17	1	1.41667
nisK	SSA_0205	sensor-receptor histidine kinase NisK	16	14	1	0.875
-	SSA_0206	hypothetical protein	7	13	1	1.85714
-	SSA_0207	hypothetical protein	8	10	1	1.25
-	SSA_0208	hypothetical protein	159	152	0.169554	0.955975
pepA	SSA_0209	glutamyl aminopeptidase	127	136	0.0524903	1.07087
-	SSA_0210	hypothetical protein	106	105	0.00351407	0.990566
trxA2	SSA_0211	hypothetical protein	86	100	0.000112	1.16279
-	SSA_0212	phenylalanyl-tRNA synthetase subunit beta	162	172	0.0067613	1.06173
-	SSA_0213	hypothetical protein	11	10	1	0.909091
ssb2	SSA_0214	single-stranded DNA-binding protein	1	592	0	592
rbsB	SSA_0215	periplasmic sugar-binding protein (ribose porter)	42	37	0.0659588	0.880952
-	SSA_0216	histidine kinase	38	38	0.0293537	1
-	SSA_0217	two-component response transcriptional regulator	45	51	0.000239	1.13333
-	SSA_0218	sugar ABC transporter periplasmic protein	64	70	0.00245149	1.09375
-	SSA_0219	PTS system sugar-specific transporter subunit IIA	82	28	0.000985	0.341463
-	SSA_0220	PTS system mannose-specific transporter subunit IIB	46	12	3.19e-07	0.26087
-	SSA_0221	PTS system mannose-specific transporter subunit IIC	46	15	0.00041	0.326087
-	SSA_0222	PTS system mannose-specific transporter subunit IID	73	22	1.79e-06	0.30137
-	SSA_0224	hypothetical protein	104	36	0.00219073	0.346154
groES	SSA_0225	co-chaperonin GroES	176	145	0.230018	0.823864
groEL	SSA_0226	molecular chaperone GroEL	188	220	0.0168748	1.17021
-	SSA_0227	collagen-binding surface protein	70	56	0.991286	0.8
-	SSA_0228	hypothetical protein	2	1	1	0.5
-	SSA_0229	hypothetical protein	7	1	1	0.142857
-	SSA_0230	hypothetical protein	329	174	0.400788	0.528875
-	SSA_0231	hypothetical protein	292	308	0.0625695	1.05479
-	SSA_0232	hypothetical protein	185	190	0.00262878	1.02703
-	SSA_0233	permease	182	190	0.103229	1.04396
-	SSA_0234	hypothetical protein	381	435	0.0280928	1.14173
int	SSA_0235	integrase/recombinase, phage associated	2	1	1	0.5
cshA	SSA_0236	recombination factor protein RarA	17	17	1	1
-	SSA_0238	hypothetical protein	18	19	1	1.05556
-	SSA_0239	7,8-dihydro-8-oxoguanine-triphosphatase	7	7	1	1
-	SSA_0240	acetyltransferase	8	8	1	1
prmA	SSA_0241	50S ribosomal protein L11 methyltransferase	10	17	1	1.7
-	SSA_0242	16S ribosomal RNA methyltransferase RsmE	17	26	1	1.52941
yfkN	SSA_0243	bifunctional 2',3'-cyclic nucleotide 2'-phosphodiesterase/3'-nucleotidase precursor protein	17	13	1	0.764706
-	SSA_0244	hypothetical protein	19	8	1	0.421053
-	SSA_0245	hypothetical protein	9	7	1	0.777778
-	SSA_0246	hypothetical protein	82	42	0.591777	0.512195
-	SSA_0247	hypothetical protein	157	61	0.000299	0.388535
-	SSA_0248	hypothetical protein	489	144	3.41e-10	0.294479
-	SSA_0249	hypothetical protein	430	199	0.0118903	0.462791
relA	SSA_0250	GTP pyrophosphokinase	55	54	0.139549	0.981818
dtd	SSA_0251	D-tyrosyl-tRNA(Tyr) deacylase	155	107	1	0.690323
-	SSA_0252	hypothetical protein	26	14	1	0.538462
-	SSA_0253	CAAX amino terminal protease family protein	1	2	1	2
-	SSA_0254	hypothetical protein	6	8	1	1.33333
-	SSA_0255	multiple antibiotic resistance operon transcription repressor MarR	3	5	1	1.66667
-	SSA_0256	Fe/Mn-dependent transcriptional repressor ScaR	71	63	0.087667	0.887324
-	SSA_0257	N-acetylmuramidase/lysin	41	51	0.00153135	1.2439
-	SSA_0258	hypothetical protein	9	13	1	1.44444
tpx	SSA_0259	thiol peroxidase	35	31	0.0284623	0.885714
ssaB	SSA_0260	Mn/Zn ABC transporter substrate-binding protein	3329	1663	1	0.499549
ssaC	SSA_0261	Mn/Zn ABC transporter permease	473	651	0.00458037	1.37632
ssaA	SSA_0262	Mn/Zn ABC transporter ATPase	662	848	0.0287769	1.28097
pepO	SSA_0263	Zinc metalloproteinase in scaA 5'region	47	59	8.32e-05	1.25532
-	SSA_0264	PEP phosphonomutase-like protein	46	25	0.8162	0.543478
-	SSA_0265	ORFA, transposon ISSsa1	54	17	0.00121266	0.314815
-	SSA_0266	ORFB, transposon ISSsa1	59	20	0.00145367	0.338983
-	SSA_0267	ROK family protein	9	8	1	0.888889
ptcB	SSA_0268	PTS system cellobiose-specific transporter subunit IIB	1	1	1	1
-	SSA_0269	PTS system cellobiose-specific transporter subunit IIA	1	1	1	1
-	SSA_0270	PTS system cellobiose-specific transporter subunit IIC	1	1	1	1
-	SSA_0271	glycosyl hydrolase family protein	1	1	1	1
-	SSA_0272	aldo/keto reductase	2	2	1	1
-	SSA_0273	hypothetical protein	2	3	1	1.5
-	SSA_0274	hypothetical protein	3	11	1	3.66667
-	SSA_0276	glycosyl transferase family protein	78	97	0.000127	1.24359
-	SSA_0277	pyruvate formate-lyase 3-activating protein	1	2	1	2
-	SSA_0278	sugar metabolism transcriptional repressor	41	34	0.0579151	0.829268
-	SSA_0279	sugar-binding transcriptional repressor (DeoR)	40	25	1	0.625
-	SSA_0281	hypothetical protein	52	41	0.263128	0.788462
-	SSA_0282	PTS system cellobiose-specific transporter subunit IIA	1	1	1	1
-	SSA_0283	PTS system cellobiose-specific transporter subunit IIB	1	1	1	1
ptcC	SSA_0284	PTS system cellobiose-specific transporter subunit IIC	1	1	1	1
-	SSA_0285	formate acetyltransferase 3	2	2	1	1
-	SSA_0286	fructose-6-phosphate aldolase	1	1	1	1
gldA	SSA_0287	glycerol dehydrogenase	3	3	1	1
-	SSA_0288	hypothetical protein	75	50	0.669483	0.666667
leuS	SSA_0289	leucyl-tRNA synthetase	139	138	0.11527	0.992806
-	SSA_0290	hypothetical protein	9	10	1	1.11111
-	SSA_0291	short chain dehydrogenase	1	1	1	1
-	SSA_0292	AraC family transcriptional regulator	1	2	1	2
-	SSA_0293	hypothetical protein	87	33	0.0570707	0.37931
-	SSA_0294	hypothetical protein	68	25	0.0288483	0.367647
mleR	SSA_0295	LysR family transcriptional regulator	84	27	0.000348	0.321429
-	SSA_0296	XRE family transcriptional regulator	254	93	0.0218367	0.366142
mleS	SSA_0297	malate dehydrogenase	5	5	1	1
-	SSA_0298	malate permease	2	2	1	1
-	SSA_0299	hypothetical protein	104	180	5.55e-10	1.73077
-	SSA_0300	hypothetical protein	297	206	1	0.693603
-	SSA_0301	hypothetical protein	619	424	1	0.684976
pgk	SSA_0302	phosphoglycerate kinase	512	634	0.149646	1.23828
sspC	SSA_0303	surface protein C	258	190	0.769867	0.736434
-	SSA_0304	cell wall degradation protein	191	153	0.984716	0.801047
-	SSA_0305	hypothetical protein	66	109	7.31e-10	1.65152
glnR	SSA_0306	transcription regulator (glutamine synthetase repressor)	213	286	9.9e-06	1.34272
glnA	SSA_0307	glutamine synthetase	207	283	0.00110184	1.36715
-	SSA_0308	hypothetical protein	132	62	0.407155	0.469697
-	SSA_0309	glyoxalase/bleomycin resistance protein/dioxygenase	19	18	1	0.947368
-	SSA_0310	hypothetical protein	10	11	1	1.1
-	SSA_0311	hypothetical protein	35	21	1	0.6
-	SSA_0312	metallo-beta-lactamase superfamily hydrolase	212	273	0.00596612	1.28774
-	SSA_0313	hypothetical protein	172	149	0.0568535	0.866279
wcaG	SSA_0314	nucleoside-diphosphate-sugar epimerase	22	25	1	1.13636
-	SSA_0315	MarR family transcriptional regulator	88	109	0.000299	1.23864
-	SSA_0316	hypothetical protein	48	63	5.74e-06	1.3125
rimI	SSA_0317	ribosomal protein alanine acetyl transferase	49	64	2.77e-07	1.30612
gcp	SSA_0318	DNA-binding/iron metalloprotein/AP endonuclease	38	60	1.04e-08	1.57895
-	SSA_0319	branched-chain amino acid permease	50	72	5.6e-07	1.44
-	SSA_0320	hypothetical protein	43	77	4.78e-14	1.7907
ubiE	SSA_0321	methylase	1	1	1	1
-	SSA_0322	TipA family transcription regulator	3	6	1	2
-	SSA_0323	flavoprotein	14	17	1	1.21429
-	SSA_0324	hypothetical protein	1176	553	0.143711	0.470238
ugpQ	SSA_0325	membrane-anchored glycerophosphoryl diester phosphodiesterase	35	31	0.179547	0.885714
-	SSA_0326	hypothetical protein	1015	915	0.247133	0.901478
-	SSA_0327	glycosyltransferase	351	274	1	0.780627
pepXP	SSA_0328	x-prolyl-dipeptidyl aminopeptidase	38	37	0.031146	0.973684
-	SSA_0329	glycerol uptake facilitator/aquaporin protein	335	546	6.35e-05	1.62985
-	SSA_0330	hypothetical protein	7	13	1	1.85714
cppA	SSA_0331	C3-degrading proteinase	79	65	0.303071	0.822785
-	SSA_0332	hypothetical protein	75	86	0.00115635	1.14667
mvaK1	SSA_0333	mevalonate kinase	50	60	0.000823	1.2
mvaD	SSA_0334	diphosphomevalonate decarboxylase	45	59	5.97e-05	1.31111
mvaK2	SSA_0335	phosphomevalonate kinase	48	65	2.38e-05	1.35417
-	SSA_0336	isopentenyl pyrophosphate isomerase	53	72	2.34e-05	1.35849
mvaA	SSA_0337	hydroxymethylglutaryl-CoA reductase	117	136	0.0192689	1.16239
mvaS	SSA_0338	hydroxymethylglutaryl-CoA synthase	83	88	0.00654324	1.06024
-	SSA_0339	hypothetical protein	15	18	1	1.2
-	SSA_0341	hypothetical protein	16	19	1	1.1875
-	SSA_0342	pyruvate formate-lyase	73	102	0.00143953	1.39726
dinP	SSA_0343	DNA polymerase IV	30	16	0.517849	0.533333
-	SSA_0345	hypothetical protein	10	8	1	0.8
-	SSA_0346	hypothetical protein	2	2	1	1
-	SSA_0348	CAAX amino protease	3	2	1	0.666667
-	SSA_0349	TetR/AcrR family transcriptional regulator	231	218	0.284565	0.943723
recD	SSA_0350	helicase	27	38	2.63e-06	1.40741
spi	SSA_0351	Signal peptidase I	62	93	1.69e-07	1.5
rnhC	SSA_0352	ribonuclease HIII	85	117	2.97e-06	1.37647
-	SSA_0353	hypothetical protein	808	384	0.0139888	0.475248
-	SSA_0354	hypothetical protein	206	150	0.896788	0.728155
mutS2	SSA_0355	DNA mismatch repair protein	46	53	0.00117378	1.15217
-	SSA_0356	dipeptidase	28	35	0.000234	1.25
-	SSA_0357	thioredoxin	671	711	0.0667925	1.05961
-	SSA_0358	hypothetical protein	12	9	1	0.75
-	SSA_0359	LysR family transcriptional regulator	812	228	2.39e-10	0.280788
-	SSA_0360	hypothetical protein	3055	1618	0.0124226	0.529624
-	SSA_0362	thioredoxin	51	43	0.0536444	0.843137
dagA	SSA_0363	D-alanine/glycine/Na permease	16	58	1.59e-77	3.625
dctA	SSA_0364	serine/threonine transporter SstT	9	14	1	1.55556
-	SSA_0365	small-conductance mechanosensitive efflux channel	59	83	5.34e-06	1.40678
-	SSA_0366	hypothetical protein	76	67	0.100309	0.881579
-	SSA_0367	hypothetical protein	2	3	1	1.5
-	SSA_0368	hypothetical protein	200	75	0.0376783	0.375
-	SSA_0369	NADP-specific glutamate dehydrogenase	217	238	0.00137321	1.09677
-	SSA_0370	acetyltransferase	308	340	0.0412426	1.1039
gdhA	SSA_0371	glutamate dehydrogenase	196	235	0.0103204	1.19898
pyrDA	SSA_0373	dihydroorotate dehydrogenase 1A	54	61	0.00346904	1.12963
-	SSA_0374	peptide methionine sulfoxide reductase msrA/msrB	22	21	1	0.954545
-	SSA_0375	lipoprotein transporter	1434	1291	1	0.900279
-	SSA_0376	methionine ABC transporter ATPase	59	80	1.46e-05	1.35593
-	SSA_0377	methionine ABC transporter permease	70	102	1.45e-06	1.45714
-	SSA_0378	chlorohydrolase	35	69	2.52e-14	1.97143
-	SSA_0379	PTS system beta-glucoside-specific transporter subunit EII	1	1	1	1
-	SSA_0380	enzyme of poly-gamma-glutamate biosynthesis (capsule formation)	20	24	1	1.2
-	SSA_0381	hypothetical protein	104	38	0.0183157	0.365385
-	SSA_0382	AraC family transcriptional regulator	98	23	4.51e-13	0.234694
bglA	SSA_0383	Beta-glucosidase	2	2	1	1
-	SSA_0384	hypothetical protein	12	4	1	0.333333
opuAb	SSA_0385	glycine/betaine ABC transporter permease	321	144	0.112522	0.448598
opuAa	SSA_0386	glycine-betaine ABC transporter ATPase component	105	104	0.163438	0.990476
-	SSA_0387	GntR family transcriptional regulator	28	22	0.144531	0.785714
-	SSA_0388	mismatch repair ATPase	6	6	1	1
-	SSA_0389	hypothetical protein	5	6	1	1.2
-	SSA_0390	hypothetical protein	11	7	1	0.636364
spxB	SSA_0391	pyruvate oxidase	2	1	1	0.5
-	SSA_0392	hypothetical protein	1	1	1	1
-	SSA_0393	bacteriocin ABC transporter permease/ATP-binding protein	658	130	5.71e-16	0.197568
-	SSA_0394	hypothetical protein	1777	1202	1	0.676421
arb	SSA_0395	6-phospho-beta-glucosidase	2	1	1	0.5
-	SSA_0396	hypothetical protein	1	1	1	1
-	SSA_0397	hypothetical protein	1	0	1	0
-	SSA_0398	hypothetical protein	1	1	1	1
-	SSA_0400	hypothetical protein	1	1	1	1
-	SSA_0401	two-component response transcriptional regulator	55	68	7.73e-05	1.23636
-	SSA_0402	histidine kinase	59	66	0.0038763	1.11864
-	SSA_0403	CAAX amino protease	1	0	1	0
-	SSA_0405	XRE family transcriptional regulator	58	59	0.00396467	1.01724
-	SSA_0406	hypothetical protein	1	0	1	0
-	SSA_0407	multidrug ABC transporter ATPase	1	0	1	0
-	SSA_0408	hypothetical protein	1	0	1	0
-	SSA_0409	multidrug ABC transporter ATPase	1	0	1	0
-	SSA_0410	hypothetical protein	4	6	1	1.5
-	SSA_0411	hypothetical protein	6	9	1	1.5
-	SSA_0412	multidrug ABC transporter ATPase	8	10	1	1.25
pabB	SSA_0413	anthranilate/para-aminobenzoate synthases component I/ chorismate binding enzyme	7	12	1	1.71429
-	SSA_0414	hypothetical protein	1	0	1	0
-	SSA_0415	permease	27	31	0.000157	1.14815
metE	SSA_0416	5-methyltetrahydropteroyltriglutamate/homocysteine S-methyltransferase	2	3	1	1.5
metF	SSA_0417	5,10-methylenetetrahydrofolate reductase	2	2	1	1
-	SSA_0418	AraC family transcriptional regulator	11	22	1	2
-	SSA_0419	alpha-galactosidase	2	1	1	0.5
-	SSA_0420	HAD superfamily hydrolase	12	11	1	0.916667
-	SSA_0421	phosphoglycerate mutase family protein	5	6	1	1.2
-	SSA_0422	phosphoglycerate mutase family protein	7	10	1	1.42857
-	SSA_0423	hypothetical protein	3	1	1	0.333333
-	SSA_0424	exopolysaccharide biosynthesis protein	3	1	1	0.333333
-	SSA_0425	glycosyltransferase	2	2	1	1
-	SSA_0426	hypothetical protein	16	24	1	1.5
-	SSA_0427	SARP family transcriptional regulator	10	13	1	1.3
hutG	SSA_0428	formimidoylglutamase	79	78	0.0214088	0.987342
hutH	SSA_0429	histidine ammonia-lyase	4	7	1	1.75
-	SSA_0430	cationic amino acid transporter	2	4	1	2
-	SSA_0431	hypothetical protein	6	6	1	1
-	SSA_0432	formate--tetrahydrofolate ligase	1	2	1	2
-	SSA_0433	methenyltetrahydrofolate cyclohydrolase	1	0	1	0
-	SSA_0434	glutamate formiminotransferase	1	0	1	0
hutU	SSA_0435	urocanate hydratase	1	0	1	0
hutI	SSA_0436	imidazolonepropionase	10	20	1	2
rpsF	SSA_0437	30S ribosomal protein S6	3598	4753	0.104296	1.32101
ssb	SSA_0438	single-stranded DNA-binding protein	952	1427	0.0013112	1.49895
rpsR	SSA_0440	30S ribosomal protein S18	2264	2258	0.435448	0.99735
-	SSA_0441	hypothetical protein	202	243	0.00376028	1.20297
-	SSA_0442	multidrug ABC transporter ATPase	1	2	1	2
-	SSA_0443	ABC transporter permease	1	2	1	2
-	SSA_0445	hypothetical protein	1	2	1	2
-	SSA_0446	hypothetical protein	61	64	0.00670184	1.04918
-	SSA_0447	magnesium/cobalt transporter CorA	81	91	0.00151418	1.12346
uvrA	SSA_0448	excinuclease ABC subunit A	32	47	3.16e-07	1.46875
pepP	SSA_0449	aminopeptidase	49	61	0.000427	1.2449
efp	SSA_0450	elongation factor P	1028	669	1	0.650778
-	SSA_0451	hypothetical protein	421	439	0.107143	1.04276
nusB	SSA_0452	transcription antitermination protein NusB	352	415	0.0201341	1.17898
-	SSA_0453	Type II secretory pathway, pullulanase PulA glycosidase	1	2	1	2
scrR	SSA_0454	lactose operon transcriptional repressor, LacI family	42	69	1.55e-09	1.64286
scrB	SSA_0455	sucrose-6-phosphate hydrolase	44	79	2.55e-11	1.79545
scrA	SSA_0456	phosphotransferase system IIC components, glucose/maltose/N-acetylglucosamine-specific	71	154	2.25e-11	2.16901
scrK	SSA_0457	fructokinase	48	72	4.16e-07	1.5
-	SSA_0458	peptide deformylase	35	43	2.27e-05	1.22857
-	SSA_0459	hypothetical protein	348	400	0.00391164	1.14943
-	SSA_0460	multiple antibiotic resistance operon transcription repressor MarR	92	59	0.834101	0.641304
-	SSA_0461	multidrug ABC transporter ATPase/permease	126	115	0.30018	0.912698
-	SSA_0462	multidrug ABC transporter ATPase/permease	127	118	0.259086	0.929134
-	SSA_0463	cobyrinic acid a,c-diamide synthase	23	32	6.74e-07	1.3913
-	SSA_0464	cobalamin biosynthesis protein cobD	34	36	0.00125441	1.05882
cbiC	SSA_0465	cobalt-precorrin-8X methylmutase	15	16	1	1.06667
cbiC	SSA_0466	cobalt-precorrin-8X methylmutase	11	16	1	1.45455
cbiD	SSA_0467	cobalt-precorrin-6A synthase	11	17	1	1.54545
-	SSA_0468	cobalt-precorrin-6Y C(5)-methyltransferase	13	12	1	0.923077
cobL	SSA_0469	cobalt-precorrin-6Y C(15)-methyltransferase	13	21	1	1.61538
cobM	SSA_0470	precorrin-4 methylase	10	19	1	1.9
-	SSA_0471	cobalamin biosynthesis protein CbiG	17	21	1	1.23529
-	SSA_0472	precorrin-3B C(17)-methyltransferase	9	14	1	1.55556
-	SSA_0473	precorrin-6x reductase	10	13	1	1.3
-	SSA_0474	uroporphyrin-III C-methyltransferase	15	26	1	1.73333
-	SSA_0475	CbiK protein	21	31	1	1.47619
-	SSA_0476	cobalt-precorrin-2 C(20)-methyltransferase	21	33	3.34e-10	1.57143
cbiM	SSA_0477	cobalt ABC transporter ATP-binding protein	14	26	1	1.85714
cbiN	SSA_0478	cobalt transport protein cbiN	48	37	0.150585	0.770833
-	SSA_0479	CbiQ protein	7	14	1	2
-	SSA_0480	cobalt ABC transporter ATP-binding protein	7	12	1	1.71429
-	SSA_0481	cobyric acid synthase	12	14	1	1.16667
-	SSA_0482	ATP:cobalamin adenosyl transferase	6	11	1	1.83333
-	SSA_0483	siroheme synthase	11	10	1	0.909091
-	SSA_0484	glutamyl-tRNA reductase	8	12	1	1.5
-	SSA_0485	porphobilinogen deaminase	11	16	1	1.45455
hemD	SSA_0486	uroporphyrinogen-III synthase	7	15	1	2.14286
-	SSA_0487	delta-aminolevulinic acid dehydratase	8	12	1	1.5
-	SSA_0488	glutamate-1-semialdehyde 2,1-aminomutase	10	12	1	1.2
cobU	SSA_0489	adenosylcobinamide kinase	14	12	1	0.857143
-	SSA_0490	cobalamin 5'-phosphate synthase	7	8	1	1.14286
-	SSA_0491	alpha-ribazole-5'-phosphate phosphatase	9	13	1	1.44444
-	SSA_0492	NADH-dependent flavin oxidoreductase	7	10	1	1.42857
-	SSA_0493	peptide ABC transporter periplasmic protein	11	13	1	1.18182
-	SSA_0494	peptide ABC transporter ATPase	8	9	1	1.125
-	SSA_0495	peptide ABC transporter ATPase	8	9	1	1.125
-	SSA_0496	succinylglutamate desuccinylase/aspartoacylase family protein	9	13	1	1.44444
-	SSA_0497	nickel ABC transporter	7	10	1	1.42857
-	SSA_0498	peptide ABC transporter permease	8	7	1	0.875
-	SSA_0499	peptide ABC transporter periplasmic protein	11	11	1	1
-	SSA_0500	peptide ABC transporter, permease protein	3	5	1	1.66667
-	SSA_0502	peptide ABC transporter, permease protein	4	5	1	1.25
-	SSA_0503	peptide ABC transporter, ATP-binding protein	6	6	1	1
amiF	SSA_0504	peptide ABC transporter, ATP-binding protein	5	9	1	1.8
-	SSA_0505	hypothetical protein	12	12	1	1
-	SSA_0506	(Fe-S)-binding protein	20	22	1	1.1
-	SSA_0507	hypothetical protein	167	404	8.48e-25	2.41916
-	SSA_0508	hypothetical protein	4	4	1	1
-	SSA_0509	propanediol utilization protein	3	3	1	1
-	SSA_0510	L-threonine-O-3-phosphate decarboxylase	13	14	1	1.07692
pduX	SSA_0511	propanediol utilization kinase	16	18	1	1.125
-	SSA_0512	nicotinate-nucleotide--dimethylbenzimidazole phosphoribosyltransferase	13	18	1	1.38462
-	SSA_0513	ATP:cob(I)alamin adenosyltransferase	12	18	1	1.5
-	SSA_0514	PduQ protein	7	10	1	1.42857
-	SSA_0515	propanediol utilization protein PduU	229	368	3.31e-09	1.60699
-	SSA_0516	two-component response regulator	124	170	4.62e-06	1.37097
-	SSA_0517	sensor histidine kinase	131	144	0.0552378	1.09924
eutA	SSA_0518	reactivating factor for ethanolamine ammonia lyase	11	18	1	1.63636
-	SSA_0519	ethanolamine ammonia-lyase large subunit	8	10	1	1.25
-	SSA_0520	ethanolamine ammonia-lyase small subunit	8	7	1	0.875
eutL	SSA_0521	ethanolamine utilization protein EutL	12	19	1	1.58333
-	SSA_0522	ethanolamine utilization protein	10	9	1	0.9
-	SSA_0523	aldehyde dehydrogenase	9	11	1	1.22222
-	SSA_0524	microcompartment protein	6	13	1	2.16667
-	SSA_0525	microcompartment protein	14	23	1	1.64286
-	SSA_0526	hypothetical protein	15	15	1	1
pduL	SSA_0527	propanediol utilization protein PduL	16	14	1	0.875
-	SSA_0528	hypothetical protein	12	14	1	1.16667
-	SSA_0529	ethanolamine utilization protein	10	14	1	1.4
eutH	SSA_0530	ethanolamine transporter	13	18	1	1.38462
eutQ	SSA_0531	ethanolamine utilization protein EutQ	25	28	1	1.12
pduB	SSA_0532	propanediol utilization protein PduB	1	0	1	0
pduC	SSA_0533	glycerol dehydratase large subunit pduC	1	0	1	0
-	SSA_0535	propanediol utilization: dehydratase, medium subunit	1	0	1	0
-	SSA_0536	B12-dependent diol dehydratase small subunit	1	0	1	0
-	SSA_0537	propanediol utilization:dioldehydratase reactivation	1	0	1	0
pduH	SSA_0538	PduH protein	1	1	1	1
pduO	SSA_0539	PduO protein	0	0	1	#DIV/0!
-	SSA_0540	glycerol uptake facilitator protein	0	0	1	#DIV/0!
-	SSA_0541	acetate kinase	0	0	1	#DIV/0!
secA	SSA_0543	preprotein translocase subunit SecA	922	427	0.0931578	0.463124
aroG	SSA_0544	phospho-2-dehydro-3-deoxyheptonate aldolase	770	389	0.0955814	0.505195
aro	SSA_0546	phospho-2-dehydro-3-deoxyheptonate aldolase	1063	536	0.00744812	0.504233
acpS	SSA_0547	4'-phosphopantetheinyl transferase	108	55	0.322142	0.509259
alr	SSA_0548	alanine racemase	94	61	1	0.648936
recG	SSA_0549	ATP-dependent DNA helicase RecG	107	65	0.441417	0.607477
ansB	SSA_0551	L-asparaginase	101	55	0.336887	0.544554
-	SSA_0552	Cof family protein	138	93	0.859085	0.673913
-	SSA_0553	hypothetical protein	38	24	0.619662	0.631579
-	SSA_0554	hypothetical protein	76	21	1.01e-05	0.276316
-	SSA_0555	hypothetical protein	107	27	1.02e-13	0.252336
-	SSA_0556	hypothetical protein	418	99	5.38e-12	0.236842
-	SSA_0557	hypothetical protein	150	19	1.59e-44	0.126667
-	SSA_0558	hypothetical protein	135	23	1.96e-20	0.17037
-	SSA_0559	hypothetical protein	363	61	5.23e-28	0.168044
-	SSA_0560	hypothetical protein	304	54	2.16e-30	0.177632
-	SSA_0561	RNA:NAD 2'-phosphotransferase	337	45	1.15e-47	0.133531
-	SSA_0562	hypothetical protein	558	68	1.95e-72	0.121864
-	SSA_0563	universal stress protein	76	84	0.000719	1.10526
-	SSA_0564	aminotransferase	182	201	0.0374295	1.1044
-	SSA_0565	hypothetical protein	34	122	1.87e-65	3.58824
codY	SSA_0566	CodY family transcriptional regulator	104	165	4.7e-09	1.58654
-	SSA_0567	isochorismitase family protein	75	138	3.93e-12	1.84
aspS	SSA_0568	aspartyl-tRNA synthetase	33	45	1.38e-05	1.36364
gatC	SSA_0569	aspartyl/glutamyl-tRNA amidotransferase subunit C	105	117	0.000363	1.11429
gatA	SSA_0570	aspartyl/glutamyl-tRNA amidotransferase subunit A	82	120	1.58e-05	1.46341
gatB	SSA_0571	aspartyl/glutamyl-tRNA amidotransferase subunit B	119	143	0.0171278	1.20168
-	SSA_0572	dehydrogenase	23	17	1	0.73913
-	SSA_0573	hypothetical protein	29	6	1.11e-09	0.206897
-	SSA_0574	hypothetical protein	26	28	1	1.07692
-	SSA_0575	HAD superfamily hydrolase	56	62	0.000239	1.10714
-	SSA_0576	GTP-binding protein YqeH	51	67	5.78e-05	1.31373
-	SSA_0577	hypothetical protein	72	63	0.0402116	0.875
nadD	SSA_0578	nicotinic acid mononucleotide adenylyltransferase	66	66	0.0115827	1
-	SSA_0579	HAD superfamily hydrolase	86	74	0.158949	0.860465
-	SSA_0580	isochorismatase family protein	136	72	0.8145	0.529412
-	SSA_0581	hypothetical protein	61	38	0.963071	0.622951
-	SSA_0582	methylase	22	24	1	1.09091
-	SSA_0583	hypothetical protein	59	66	0.0028069	1.11864
-	SSA_0584	hypothetical protein	12	6	1	0.5
-	SSA_0585	hypothetical protein	14	8	1	0.571429
-	SSA_0586	hypothetical protein	1117	799	0.396959	0.715309
hipO1	SSA_0587	metal-dependent amidase/aminoacylase/carboxypeptidase	19	24	1	1.26316
-	SSA_0588	L-cystine ABC transporter substrate-binding component	4158	3768	0.378609	0.906205
dapE	SSA_0589	acetylornithine deacetylase	136	163	0.0154285	1.19853
-	SSA_0590	hypothetical protein	104	147	3.01e-06	1.41346
-	SSA_0591	hypothetical protein	93	133	9.37e-07	1.43011
-	SSA_0592	hypothetical protein	155	238	2.69e-08	1.53548
-	SSA_0593	hypothetical protein	8	5	1	0.625
-	SSA_0594	AraC family transcriptional regulator	11	7	1	0.636364
-	SSA_0595	hypothetical protein	4	8	1	2
-	SSA_0596	hypothetical protein	9	9	1	1
-	SSA_0597	hypothetical protein	15	6	1	0.4
-	SSA_0599	hypothetical protein	66	76	0.000129	1.15152
-	SSA_0601	phosphorylase Pnp/Udp family protein	37	68	5.29e-13	1.83784
-	SSA_0602	cobalt ABC transporter ATPase	27	36	7.2e-05	1.33333
-	SSA_0603	cobalt ABC transporter	17	25	1	1.47059
-	SSA_0604	hypothetical protein	45	44	0.00422593	0.977778
gidB	SSA_0605	16S rRNA methyltransferase GidB	94	47	0.681765	0.5
-	SSA_0606	peptide ABC transporter ATPase	6	4	1	0.666667
-	SSA_0607	ABC transporter permease	5	5	1	1
mefE	SSA_0608	macrolide-efflux protein	7	7	1	1
-	SSA_0609	TetR/AcrR family transcriptional regulator	8	10	1	1.25
lemA	SSA_0610	LemA-like protein	760	788	0.117175	1.03684
htpX	SSA_0611	heat shock protein HtpX	112	106	0.0473377	0.946429
rgg	SSA_0612	Rgg protein	2	2	1	1
gtfP	SSA_0613	glucosyltransferase	23	11	1	0.478261
-	SSA_0614	transporter	2	4	1	2
rggD	SSA_0615	RggD	11	12	1	1.09091
-	SSA_0616	hypothetical protein	68	54	0.111773	0.794118
-	SSA_0617	membrane protease subunit	249	300	0.0154253	1.20482
-	SSA_0618	hypothetical protein	10	19	1	1.9
-	SSA_0620	hypothetical protein	8	17	1	2.125
-	SSA_0621	SOS responce UmuC protein	8	18	1	2.25
-	SSA_0622	XRE family transcriptional regulator	7	17	1	2.42857
-	SSA_0623	hypothetical protein	56	56	0.00223715	1
-	SSA_0624	hypothetical protein	22	22	1	1
coaD	SSA_0625	phosphopantetheine adenylyltransferase	34	35	0.00236048	1.02941
-	SSA_0626	hypothetical protein	94	65	1	0.691489
-	SSA_0627	hypothetical protein	263	119	0.00680791	0.452471
-	SSA_0628	ribosomal RNA large subunit methyltransferase N	175	118	0.786422	0.674286
-	SSA_0629	hypothetical protein	179	140	0.404803	0.782123
trpB2	SSA_0631	tryptophan synthase subunit beta	17	28	1	1.64706
trpE	SSA_0632	anthranilate synthase component I	4	5	1	1.25
trpG	SSA_0633	anthranilate synthase component II	4	7	1	1.75
trpD	SSA_0634	anthranilate phosphoribosyltransferase	5	6	1	1.2
trpC	SSA_0635	indole-3-glycerol phosphate synthase	3	6	1	2
trpF	SSA_0636	N-(5'-phosphoribosyl)anthranilate isomerase	5	7	1	1.4
trpB	SSA_0637	tryptophan synthase subunit beta	7	7	1	1
trpA	SSA_0638	tryptophan synthase subunit alpha	8	10	1	1.25
-	SSA_0639	hypothetical protein	3	11	1	3.66667
-	SSA_0640	hypothetical protein	5	7	1	1.4
-	SSA_0641	hypothetical protein	115	117	0.0306665	1.01739
pilD	SSA_0642	Type 4 prepilin peptidase	2	9	1	4.5
-	SSA_0643	hypothetical protein	3	0	1	0
dps	SSA_0644	DNA protection protein	780	791	0.1089	1.0141
-	SSA_0646	hypothetical protein	216	212	0.0328542	0.981481
-	SSA_0647	hypothetical protein	268	239	0.102493	0.891791
-	SSA_0648	hypothetical protein	4804	4370	1	0.909659
-	SSA_0649	ribosomal small subunit pseudouridine synthase A	38	13	0.00254221	0.342105
typA	SSA_0650	GTP-binding protein TypA	351	241	0.670289	0.68661
-	SSA_0651	hypothetical protein	472	215	0.00735753	0.455508
murD	SSA_0652	UDP-N-acetylmuramoyl-L-alanyl-D-glutamate synthetase	56	69	0.000117	1.23214
murG	SSA_0653	undecaprenyldiphospho-muramoylpentapeptide beta-N- acetylglucosaminyltransferase	56	61	0.00528333	1.08929
divIB	SSA_0654	cell division protein DivIB	139	77	0.130241	0.553957
ftsA	SSA_0655	cell division protein FtsA	144	194	0.00217325	1.34722
ftsZ	SSA_0656	cell division protein FtsZ	173	265	0.000196	1.53179
-	SSA_0657	pyridoxal 5'-phosphate dependent enzymes class III	210	217	0.0920422	1.03333
-	SSA_0658	hypothetical protein	175	241	2.15e-06	1.37714
-	SSA_0659	hypothetical protein	135	166	0.000137	1.22963
divIVA	SSA_0660	cell division protein DivIVA	268	267	0.137103	0.996269
ileS	SSA_0661	isoleucyl-tRNA synthetase	74	103	0.00130207	1.39189
-	SSA_0662	multiple antibiotic resistance operon transcription repressor MarR	45	20	0.327254	0.444444
-	SSA_0663	acetyltransferase	81	65	0.152855	0.802469
-	SSA_0664	hypothetical protein	3491	1490	0.00284198	0.426812
-	SSA_0665	MutT/NUDIX family NTP pyrophosphohydrolase	149	94	1	0.630872
-	SSA_0666	hypothetical protein	0	0	1	#DIV/0!
-	SSA_0667	transcriptional regulator	11	10	1	0.909091
-	SSA_0668	hypothetical protein	4	3	1	0.75
clpE	SSA_0669	ATP dependent protease	78	62	1	0.794872
-	SSA_0670	hypothetical protein	5313	1590	8.67e-06	0.299266
folD	SSA_0671	bifunctional 5,10-methylene-tetrahydrofolate dehydrogenase/ 5,10-methylene-tetrahydrofolate cyclohydrolase	48	44	0.0430806	0.916667
-	SSA_0672	hypothetical protein	48	35	0.256427	0.729167
-	SSA_0673	hypothetical protein	17	14	1	0.823529
xseA	SSA_0674	exodeoxyribonuclease VII large subunit	28	38	7.5e-06	1.35714
xseB	SSA_0675	exodeoxyribonuclease VII small subunit	37	45	0.000328	1.21622
ispA	SSA_0676	farnesyl diphosphate synthase	20	34	3.94e-13	1.7
hlyA	SSA_0677	rRNA methylase	23	32	7.98e-09	1.3913
ahrC	SSA_0678	ArgR family transcriptional regulator	15	32	9.08e-15	2.13333
recN	SSA_0679	DNA repair and genetic recombination	32	48	4.52e-07	1.5
pphA	SSA_0680	serine/threonine protein phosphatase	59	89	1.85e-07	1.50847
-	SSA_0682	hypothetical protein	126	132	0.00950592	1.04762
-	SSA_0683	DNA-binding protein HU	24675	28685	0.00121539	1.16251
-	SSA_0684	fibril-like structure subunit FibA	75	205	1.11e-16	2.73333
-	SSA_0685	hypothetical protein	22	13	1	0.590909
fur	SSA_0686	Fe2+/Zn2+ uptake regulation protein	68	55	0.105283	0.808824
-	SSA_0687	hypothetical protein	61	97	2.76e-08	1.59016
gpmA	SSA_0688	phosphoglyceromutase	795	1213	0.00136015	1.52579
pbp2b	SSA_0689	penicillin-binding protein 2B	52	61	0.000669	1.17308
recR	SSA_0690	recombination protein RecR	45	48	0.00054	1.06667
ddl	SSA_0691	D-alanyl-alanine synthetase A	112	141	0.000638	1.25893
murF	SSA_0692	D-Ala-D-Ala adding enzyme	45	70	7.67e-08	1.55556
mutT	SSA_0694	Mutator protein	55	68	5.22e-05	1.23636
-	SSA_0695	hypothetical protein	36	52	2.74e-08	1.44444
-	SSA_0696	hypothetical protein	34	66	5e-16	1.94118
-	SSA_0697	hypothetical protein	8	8	1	1
prfC	SSA_0698	peptide chain release factor 3	221	101	0.0736031	0.457014
-	SSA_0699	methyltransferase	323	78	7.54e-13	0.241486
-	SSA_0700	hypothetical protein	471	111	1.23e-15	0.235669
-	SSA_0701	cation transporter	61	83	1.85e-05	1.36066
-	SSA_0703	citrate synthase	3	4	1	1.33333
-	SSA_0704	isocitrate dehydrogenase	5	5	1	1
-	SSA_0705	hypothetical protein	72	109	1.54e-08	1.51389
rheA	SSA_0706	RNA helicase	54	86	6.78e-09	1.59259
-	SSA_0707	lactose phosphotransferase system transcriptional repressor	190	130	0.904983	0.684211
-	SSA_0708	hypothetical protein	23	34	2.52e-08	1.47826
-	SSA_0709	hypothetical protein	19	16	1	0.842105
epsH	SSA_0710	exopolysaccharide biosynthesis acetyltransferase	58	65	0.00468111	1.12069
-	SSA_0711	hypothetical protein	18	21	1	1.16667
ctpE	SSA_0712	P-type ATPase-metal cation transport	54	82	2.03e-05	1.51852
plsC	SSA_0713	1-acyl-sn-glycerol-3-phosphate acyltransferase	57	79	7.44e-06	1.38596
-	SSA_0714	hypothetical protein	17	16	1	0.941176
comEA	SSA_0715	DNA uptake protein	1	93	0	93
comEC	SSA_0716	competence protein	1	78	0	78
-	SSA_0718	hypothetical protein	765	809	0.627305	1.05752
holA	SSA_0720	DNA polymerase III subunit delta	82	84	0.00921852	1.02439
sodA	SSA_0721	Mn/Fe-dependent superoxide dismutase	318	348	0.0546968	1.09434
-	SSA_0722	hypothetical protein	65	51	0.444989	0.784615
-	SSA_0723	hypothetical protein	567	263	0.256388	0.463845
-	SSA_0724	multidrug ABC transporter ATPase/permease	1	3	1	3
-	SSA_0725	hypothetical protein	0	1	1	#DIV/0!
-	SSA_0726	FmtA-like protein	1	2	1	2
-	SSA_0727	metal-dependent membrane protease	1	3	1	3
-	SSA_0728	protease	3	10	1	3.33333
-	SSA_0729	hypothetical protein	6	7	1	1.16667
-	SSA_0730	arsenical resistance operon repressor ArsR	123	115	0.00927785	0.934959
-	SSA_0731	hypothetical protein	70	89	2.76e-05	1.27143
-	SSA_0732	transposase	2	3	1	1.5
-	SSA_0733	hypothetical protein	51	86	8.21e-10	1.68627
-	SSA_0734	arsenical resistance operon repressor ArsR	45	57	3.07e-05	1.26667
-	SSA_0735	hypothetical protein	49	49	0.0029518	1
-	SSA_0736	catabolite gene activator and regulatory subunit of cAMP-dependent protein kinases	88	88	0.0312442	1
sagP	SSA_0737	arginine deiminase	43	46	0.0104	1.06977
arc	SSA_0738	ornithine carbamoyltransferase	58	56	0.0463769	0.965517
arcC	SSA_0739	carbamate kinase	2	0	1	0
-	SSA_0740	C4-dicarboxylate anaerobic carrier, arginine transporter	6	12	1	2
arcT	SSA_0741	hypothetical protein	2	5	1	2.5
argR	SSA_0743	transcriptional repressor (arginine synthesis)	43	66	1.55e-10	1.53488
queA	SSA_0744	S-adenosylmethionine--tRNA ribosyltransferase-isomerase	32	41	3.34e-05	1.28125
-	SSA_0745	hypothetical protein	18	16	1	0.888889
nagB	SSA_0746	glucosamine-6-phosphate deaminase	13	29	1	2.23077
dacA	SSA_0747	DD-carboxypeptidase	166	179	0.0473377	1.07831
-	SSA_0748	major facilitator superfamily sugar transporter	8	13	1	1.625
coiA	SSA_0749	competence protein	1	8	0	8
-	SSA_0750	hypothetical protein	141	62	0.138706	0.439716
-	SSA_0751	oligoendopeptidase F	85	94	0.0471823	1.10588
-	SSA_0752	hypothetical protein	53	63	0.000292	1.18868
prsA	SSA_0753	foldase protein PrsA	537	454	0.822039	0.845438
-	SSA_0755	hypothetical protein	60	82	8.48e-07	1.36667
alaS	SSA_0756	alanyl-tRNA synthetase	88	132	0.000298	1.5
argC	SSA_0757	N-acetyl-gamma-glutamyl-phosphate reductase	2	21	1	10.5
argJ	SSA_0758	bifunctional ornithine acetyltransferase/N-acetylglutamate synthase	14	35	3.16e-33	2.5
argB	SSA_0759	acetylglutamate kinase	12	31	1	2.58333
-	SSA_0760	acetylornithine aminotransferase	22	65	2.63e-43	2.95455
-	SSA_0761	XRE family transcriptional regulator	35	29	0.140867	0.828571
-	SSA_0762	hypothetical protein	15	13	1	0.866667
-	SSA_0763	transcription repressor	6	7	1	1.16667
-	SSA_0765	hypothetical protein	7	8	1	1.14286
-	SSA_0766	hypothetical protein	10	14	1	1.4
-	SSA_0767	diacylglycerol kinase catalytic subunit	9	5	1	0.555556
nrdF	SSA_0768	ribonucleotide-diphosphate reductase subunit beta	102	129	6.41e-05	1.26471
-	SSA_0769	hypothetical protein	101	91	0.0214088	0.90099
nrdE	SSA_0770	ribonucleotide-diphosphate reductase subunit alpha	98	92	0.264855	0.938776
nrdH	SSA_0771	glutaredoxin-like protein	2204	1174	0.566792	0.532668
ptsH	SSA_0772	phosphocarrier protein HPr	1485	1855	0.0145891	1.24916
ptsI	SSA_0773	PTS enzyme I	704	912	0.143125	1.29545
gapN	SSA_0774	NADP-dependent glyceraldehyde-3-phosphate dehydrogenase	251	317	0.00762679	1.26295
glgB	SSA_0775	glycogen branching protein	8	18	1	2.25
glgC	SSA_0776	glucose-1-phosphate adenylyltransferase	11	24	1	2.18182
glgD	SSA_0777	glycogen biosynthesis protein GlgD	16	25	1	1.5625
glgA	SSA_0778	glycogen synthase	50	69	4.61e-06	1.38
glgP	SSA_0779	glycogen phosphorylase	20	31	1	1.55
-	SSA_0780	acid phosphatase	28	30	0.000626	1.07143
pmi	SSA_0781	mannose-6-phosphate isomerase	61	79	6.59e-05	1.29508
uncE	SSA_0782	ATP synthase F0F1 subunit C	747	678	0.427688	0.907631
uncB	SSA_0783	ATP synthase F0F1 subunit A	590	615	0.104584	1.04237
uncF	SSA_0784	ATP synthase F0F1 subunit B	520	479	0.188376	0.921154
uncH	SSA_0785	ATP synthase F0F1 subunit delta	534	537	0.0880562	1.00562
uncA	SSA_0786	proton-translocating ATPase, F1 sector subunit alpha	310	354	0.0506929	1.14194
uncG	SSA_0787	ATP synthase F0F1 subunit gamma	353	350	0.123714	0.991501
uncD	SSA_0788	ATP synthase F0F1 subunit beta	366	384	0.254369	1.04918
atpC	SSA_0789	ATP synthase F0F1 subunit epsilon	627	538	0.337074	0.858054
-	SSA_0790	hypothetical protein	30	25	0.231652	0.833333
murA	SSA_0791	UDP-N-acetylglucosamine 1-carboxyvinyltransferase	50	77	9.89e-08	1.54
-	SSA_0792	hypothetical protein	40	46	0.000907	1.15
endA	SSA_0793	DNA-entry nuclease	52	74	6.45e-06	1.42308
-	SSA_0794	Zn-dependent protease	11	12	1	1.09091
-	SSA_0795	hypothetical protein	18	20	1	1.11111
uup	SSA_0796	ABC transporter ATPase	25	30	1	1.2
-	SSA_0797	transcriptional regulator	13	15	1	1.15385
-	SSA_0798	ABC transporter permease	36	59	9.28e-09	1.63889
-	SSA_0799	hypothetical protein	102	73	0.603516	0.715686
cobQ	SSA_0800	glutamine amidotransferase	59	65	0.00611712	1.10169
-	SSA_0801	Mur ligase family protein	49	62	7.55e-05	1.26531
-	SSA_0802	hypothetical protein	49	69	5.8e-06	1.40816
-	SSA_0803	hypothetical protein	62	70	0.00427623	1.12903
glmM	SSA_0804	phosphoglucosamine mutase	85	104	0.00041	1.22353
-	SSA_0805	collagen-binding surface protein	744	715	0.923517	0.961022
-	SSA_0806	hypothetical protein	280	266	0.0106173	0.95
obgE	SSA_0807	GTPase ObgE	72	102	8.38e-07	1.41667
-	SSA_0808	hypothetical protein	238	187	0.139914	0.785714
-	SSA_0809	hypothetical protein	43	84	1.41e-18	1.95349
-	SSA_0810	hypothetical protein	40	62	2.76e-08	1.55
-	SSA_0811	hypothetical protein	52	75	2.97e-06	1.44231
-	SSA_0812	hypothetical protein	68	89	3.33e-05	1.30882
-	SSA_0813	thioredoxin reductase	56	78	5.42e-06	1.39286
-	SSA_0814	pyridine nucleotide-disulfide oxidoreductase	52	67	2.92e-05	1.28846
-	SSA_0815	hypothetical protein	14	21	1	1.5
-	SSA_0816	copper transport operon or penicillinase transcription repressor	49	53	0.00044	1.08163
-	SSA_0817	antirepressor regulating drug resistance	40	48	0.000514	1.2
-	SSA_0818	SPX domain-containing protein	9	4	1	0.444444
-	SSA_0819	hypothetical protein	18	8	1	0.444444
rpsU	SSA_0820	30S ribosomal protein S21	38396	18988	0.267642	0.494531
mscL	SSA_0822	large conductance mechano-sensitive ion channel	87	94	0.000962	1.08046
dnaG	SSA_0824	DNA primase	74	114	3.55e-05	1.54054
rpoD	SSA_0825	RNA polymerase sigma factor RpoD	95	123	2.47e-05	1.29474
-	SSA_0826	hypothetical protein	329	396	0.000455	1.20365
-	SSA_0827	hypothetical protein	86	91	0.00510936	1.05814
srpA	SSA_0829	platelet-binding glycoprotein	82	148	7.27e-06	1.80488
-	SSA_0830	glycosyltransferase	33	46	2.01e-06	1.39394
-	SSA_0831	hypothetical protein	40	50	0.000161	1.25
secY	SSA_0832	preprotein translocase subunit SecY	34	41	0.00120021	1.20588
-	SSA_0833	accessory secretory protein Asp1	26	32	0.000252	1.23077
-	SSA_0834	accessory secretory protein Asp2	24	33	3.01e-06	1.375
-	SSA_0835	accessory secretory protein Asp3	20	20	1	1
secA2	SSA_0836	preprotein translocase subunit SecA	27	35	4.65e-05	1.2963
-	SSA_0837	glucosyltransferase	33	42	0.000149	1.27273
-	SSA_0838	GtfB	59	65	0.00189612	1.10169
-	SSA_0839	hypothetical protein	76	85	0.000311	1.11842
-	SSA_0841	hypothetical protein	60	102	1.61e-12	1.7
-	SSA_0842	effector of murein hydrolase LrgA/holin-like protein	21	41	5.99e-13	1.95238
-	SSA_0843	hypothetical protein	41	50	3.96e-05	1.21951
-	SSA_0844	hypothetical protein	71	90	0.000139	1.26761
-	SSA_0845	multidrug ABC transporter ATPase	49	60	5.54e-05	1.22449
dnaE	SSA_0846	DNA polymerase III DnaE	17	23	1	1.35294
pfk	SSA_0847	6-phosphofructokinase	436	649	0.00116342	1.48853
pykF	SSA_0848	pyruvate kinase	800	1075	0.127348	1.34375
sip	SSA_0849	Signal peptidase I	286	155	0.123542	0.541958
-	SSA_0850	ubiquitin C-terminal hydrolase	84	24	6.17e-08	0.285714
-	SSA_0851	cation efflux family protein	43	36	0.22326	0.837209
pcrA	SSA_0852	ATP-dependent DNA helicase	31	48	3.7e-08	1.54839
-	SSA_0854	hypothetical protein	85	132	1.56e-08	1.55294
cysD	SSA_0855	O-acetylhomoserine sulfhydrylase	4	3	1	0.75
gtrB	SSA_0856	glycosyl transferase family protein	56	67	0.000667	1.19643
-	SSA_0857	hypothetical protein	52	49	0.063658	0.942308
rmlD	SSA_0858	dTDP-L-rhamnose synthase	181	210	0.0251096	1.16022
tpiA	SSA_0859	triosephosphate isomerase	417	914	1.69e-09	2.19185
-	SSA_0860	N-acetylmuramidase/lysin	135	241	3.03e-05	1.78519
murN	SSA_0861	hypothetical protein	64	61	0.0318859	0.953125
murM	SSA_0862	MurM protein	60	61	0.012341	1.01667
-	SSA_0863	Cof family protein	43	39	0.0173829	0.906977
-	SSA_0864	hypothetical protein	48	50	0.0108406	1.04167
-	SSA_0865	hypothetical protein	83	44	0.526897	0.53012
pacL	SSA_0866	cation transporter E1-E2 family ATPase	40	69	8.8e-10	1.725
-	SSA_0867	hypothetical protein	106	89	0.194623	0.839623
-	SSA_0868	hypothetical protein	13	15	1	1.15385
prfB	SSA_0869	peptide chain release factor 2	252	307	0.00891466	1.21825
ftsE	SSA_0870	cell division protein FtsE	102	175	1.25e-10	1.71569
ftsX	SSA_0871	cell division protein FtsX	223	321	0.000693	1.43946
-	SSA_0872	Zn-dependent hydrolases, including glyoxylases	64	74	0.000975	1.15625
dinG	SSA_0873	ATP-dependent DNA helicase; DNA polymerase III, epsilon subunit	56	69	0.00458147	1.23214
-	SSA_0874	hypothetical protein	64	77	0.000327	1.20312
rodA	SSA_0875	rod shape determining protein (cell-cycle protein)	37	46	0.000269	1.24324
thiJ	SSA_0876	4-methyl-5(beta-hydroxyethyl)-thiazole monophosphate synthesis protein	73	101	8.06e-06	1.38356
-	SSA_0877	phosphoglycolate phosphatase	47	59	1.25e-05	1.25532
gyrB	SSA_0878	DNA gyrase subunit B	65	78	0.00501654	1.2
ezrA	SSA_0879	septation ring formation regulator EzrA	384	507	0.0450232	1.32031
-	SSA_0880	hypothetical protein	369	115	1.09e-07	0.311653
-	SSA_0881	hypothetical protein	207	61	2.29e-07	0.294686
serB	SSA_0882	phosphoserine phosphatase	56	24	0.0622806	0.428571
grk	SSA_0883	glycerate kinase	46	26	1	0.565217
-	SSA_0884	hypothetical protein	120	63	0.527668	0.525
-	SSA_0885	hypothetical protein	36	29	0.106187	0.805556
eno	SSA_0886	phosphopyruvate hydratase	1774	2637	0.0901775	1.48647
-	SSA_0887	hypothetical protein	11	0	1	0
-	SSA_0888	magnesium/cobalt transporter	73	126	4.38e-11	1.72603
-	SSA_0889	isoleucyl-tRNA synthetase	1506	311	4.96e-25	0.206507
-	SSA_0891	3-carboxymuconate cyclase	90	45	0.270752	0.5
-	SSA_0892	ATP-binding cassette lipoprotein	9	10	1	1.11111
-	SSA_0893	ATP-binding cassette transporter-like protein	2	3	1	1.5
-	SSA_0894	ATP-binding cassette protein	3	4	1	1.33333
-	SSA_0895	ATP-binding cassette transporter-like protein	2	5	1	2.5
-	SSA_0896	two-component response transcriptional regulator	30	45	4.43e-10	1.5
-	SSA_0897	two component system histidine kinase	43	57	2.95e-05	1.32558
-	SSA_0898	hypothetical protein	0	0	1	#DIV/0!
-	SSA_0899	permease	173	214	0.00831634	1.23699
-	SSA_0900	hypothetical protein	64	93	3.56e-07	1.45312
aldB	SSA_0901	alpha-acetolactate decarboxylase	130	131	0.0140589	1.00769
-	SSA_0903	NAD(P)H dehydrogenase (quinone)	114	120	0.014429	1.05263
crpA	SSA_0904	CshA-like fibrillar surface protein A	1	2	1	2
crpB	SSA_0905	CshA-like fibrillar surface protein B	16	51	3.57e-52	3.1875
crpC	SSA_0906	CshA-like fibrillar surface protein C	66	80	0.0725464	1.21212
-	SSA_0907	fibronectin-binding protein A	21	19	1	0.904762
-	SSA_0908	ABC transporter periplasmic protein	115	136	0.00192342	1.18261
-	SSA_0909	AbrB family transcriptional regulator	714	111	8.45e-41	0.155462
-	SSA_0910	multidrug ABC transporter ATPase	208	138	0.696881	0.663462
-	SSA_0911	hypothetical protein	119	105	0.0975693	0.882353
pheS	SSA_0912	phenylalanyl-tRNA synthetase subunit alpha	32	51	2.53e-09	1.59375
-	SSA_0913	acetyltransferase	31	40	3.31e-06	1.29032
pheT	SSA_0914	phenylalanyl-tRNA synthetase subunit beta	50	66	0.000355	1.32
-	SSA_0915	hypothetical protein	5	6	1	1.2
-	SSA_0916	2-hydroxy-6-oxo-6-phenylhexa-2,4-dienoate hydrolase	20	15	1	0.75
-	SSA_0917	cobalamin-independent methionine synthase II	3	2	1	0.666667
-	SSA_0918	hypothetical protein	114	120	0.0154285	1.05263
-	SSA_0920	hypothetical protein	8	14	1	1.75
adhB	SSA_0921	Zn-dependeant threonine dehydrogenase	64	69	0.00465598	1.07812
-	SSA_0922	hypothetical protein	7	2	1	0.285714
-	SSA_0923	TetR/AcrR family transcriptional regulator	5	8	1	1.6
-	SSA_0924	peptide ABC transporter permease	29	26	0.0159331	0.896552
-	SSA_0925	peptide ABC transporter ATPase	29	29	0.0054249	1
-	SSA_0926	histone acetyltransferase HPA2-like acetyltransferase	26	31	1	1.19231
-	SSA_0927	TetR/AcrR family transcriptional regulator	0	1	1	#DIV/0!
-	SSA_0928	multidrug ABC transporter ATPase/permease	0	1	1	#DIV/0!
-	SSA_0929	multidrug ABC transporter ATPase/permease	1	2	1	2
-	SSA_0931	hypothetical protein	51	37	0.532323	0.72549
-	SSA_0932	hypothetical protein	70	36	0.359549	0.514286
-	SSA_0933	acetyltransferase	48	35	0.318566	0.729167
-	SSA_0934	HydD	63	34	1	0.539683
truB	SSA_0935	tRNA pseudouridine synthase B	83	51	1	0.614458
mreA	SSA_0936	bifunctional riboflavin kinase/FMN adenylyltransferase	87	101	0.000677	1.16092
spxA	SSA_0937	Spx family transcriptional regulator	379	266	0.924796	0.701847
-	SSA_0938	hypothetical protein	70	61	0.0353498	0.871429
suhB	SSA_0939	inositol monophosphatase	39	61	1.89e-08	1.5641
-	SSA_0940	NOL1/NOP2/sun family protein	52	57	0.00259292	1.09615
pstS	SSA_0941	phosphate ABC transporter substrate-binding protein	96	118	0.000146	1.22917
pstC1	SSA_0942	phosphate ABC transporter transmembrane protein	51	73	2.21e-06	1.43137
pstC	SSA_0943	phosphate ABC transporter permease	62	86	9.08e-06	1.3871
pstB2	SSA_0944	phosphate ABC transporter ATP-binding protein	55	64	0.00246515	1.16364
pstB1	SSA_0945	phosphate transporter ATP-binding protein	62	73	0.00115419	1.17742
phoU	SSA_0946	phosphate transporter PhoU	148	153	0.0104	1.03378
-	SSA_0947	hypothetical protein	74	28	0.00353904	0.378378
-	SSA_0948	hypothetical protein	78	26	0.000287	0.333333
-	SSA_0949	hypothetical protein	160	44	2.22e-05	0.275
-	SSA_0950	hypothetical protein	250	48	3.6e-28	0.192
-	SSA_0952	hypothetical protein	434	82	8.54e-20	0.18894
-	SSA_0954	hypothetical protein	815	168	2.72e-26	0.206135
pepN	SSA_0955	aminopeptidase	84	84	0.13365	1
sspD	SSA_0956	surface protein D	46	66	0.000948	1.43478
-	SSA_0957	dehydrogenase	2	1	1	0.5
-	SSA_0958	hypothetical protein	34	6	1.44e-16	0.176471
ciaR	SSA_0959	two-component response transcriptional regulator	156	50	0.000852	0.320513
ciaH	SSA_0960	sensor protein ciaH	55	53	0.0247807	0.963636
-	SSA_0961	ketopantoate reductase PanE/ApbA	60	57	0.0703597	0.95
lguL	SSA_0962	lactoylglutathione lyase	113	124	0.00442731	1.09735
-	SSA_0963	peptidoglycan N-acetylglucosamine deacetylase A	72	76	0.00706445	1.05556
deaD	SSA_0964	DEAD/DEAH box helicase	52	52	0.0312701	1
mocA	SSA_0965	oxidoreductase	48	60	0.00043	1.25
udK	SSA_0966	uridine kinase	174	198	0.00266297	1.13793
-	SSA_0967	hypothetical protein	18	17	1	0.944444
-	SSA_0968	hypothetical protein	41	16	0.0336431	0.390244
-	SSA_0969	hypothetical protein	1359	313	1.55e-14	0.230316
-	SSA_0970	hypothetical protein	284	91	5.74e-06	0.320423
-	SSA_0971	hypothetical protein	163	56	4.41e-06	0.343558
-	SSA_0972	hypothetical protein	158	55	0.000215	0.348101
-	SSA_0973	hypothetical protein	570	189	1.85e-07	0.331579
leuA	SSA_0975	2-isopropylmalate synthase	25	25	1	1
leuB	SSA_0977	3-isopropylmalate dehydrogenase	14	13	1	0.928571
-	SSA_0978	hypothetical protein	8	13	1	1.625
leuC	SSA_0980	isopropylmalate isomerase large subunit	11	15	1	1.36364
leuD	SSA_0981	isopropylmalate isomerase small subunit	14	16	1	1.14286
-	SSA_0983	hypothetical protein	113	126	0.0017563	1.11504
-	SSA_0984	SlyA-like protein	13	9	1	0.692308
-	SSA_0985	hypothetical protein	13	11	1	0.846154
-	SSA_0986	choline transporter	13	18	1	1.38462
proW	SSA_0987	choline ABC transporter permease	10	15	1	1.5
-	SSA_0988	TfoX domain-containing protein	2	3	1	1.5
-	SSA_0989	transcriptional regulator	17	23	1	1.35294
-	SSA_0990	hypothetical protein	23	31	1	1.34783
-	SSA_0991	deoxyribonuclease	15	66	1.58e-115	4.4
-	SSA_0992	hypothetical protein	17	17	1	1
-	SSA_0993	hypothetical protein	14	14	1	1
-	SSA_0994	peptidase E	12	9	1	0.75
-	SSA_0995	alpha/beta hydrolase	55	27	0.37763	0.490909
-	SSA_0996	cGMP-specific phosphodiesterase	37	50	4.62e-08	1.35135
dnaX	SSA_0997	DNA polymerase III subunits gamma and tau	47	62	1.91e-05	1.31915
-	SSA_0998	hypothetical protein	402	203	0.474339	0.504975
birA	SSA_0999	biotin--protein ligase	13	13	1	1
galR	SSA_1000	LacI family transcriptional repressor	17	16	1	0.941176
msmR	SSA_1001	arabinose (multiple sugar metabolism) operon transcriptional regulator	4	4	1	1
-	SSA_1002	alpha-galactosidase	0	0	1	#DIV/0!
-	SSA_1003	sugar ABC transporter substrate-binding protein	0	0	1	#DIV/0!
msmF	SSA_1004	sugar ABC transporter permease	0	0	1	#DIV/0!
msmG	SSA_1005	sugar ABC transporter permease	0	0	1	#DIV/0!
gtfA	SSA_1006	dextransucrase	0	0	1	#DIV/0!
-	SSA_1007	sugar ABC transporter ATP-binding protein	0	1	1	#DIV/0!
galK	SSA_1008	galactokinase	1	1	1	1
galT	SSA_1009	galactose-1-phosphate uridylyltransferase	1	1	1	1
galE	SSA_1010	UDP-glucose 4-epimerase	22	32	2.19e-08	1.45455
-	SSA_1011	hypothetical protein	19	51	1.55e-37	2.68421
-	SSA_1012	phosphoenolpyruvate synthase	16	36	2.71e-21	2.25
-	SSA_1013	phosphatidylserine synthase	7	23	1	3.28571
-	SSA_1014	phosphatidylserine decarboxylase	12	28	1	2.33333
ubiA	SSA_1015	prenyltransferase	10	26	1	2.6
-	SSA_1016	phosphoenolpyruvate synthase	17	47	5.35e-30	2.76471
-	SSA_1017	hypothetical protein	21	54	1.5e-31	2.57143
-	SSA_1018	Zinc metalloprotease zmpC	5	19	1	3.8
-	SSA_1019	collagen-binding surface protein	285	173	0.486955	0.607018
-	SSA_1020	hypothetical protein	13	23	1	1.76923
-	SSA_1021	hypothetical protein	45	61	3.29e-05	1.35556
-	SSA_1022	group 1 glycosyl transferase	28	40	2.11e-07	1.42857
-	SSA_1023	von Willebrand factor A	66	64	0.23374	0.969697
amy	SSA_1024	alpha-amylase	90	104	0.0131643	1.15556
-	SSA_1026	multidrig ABC transporter ATPase	78	69	0.160062	0.884615
-	SSA_1027	hypothetical protein	49	51	0.00872772	1.04082
-	SSA_1028	XRE family transcriptional regulator	220	70	1.63e-08	0.318182
-	SSA_1029	hypothetical protein	42	132	3.38e-47	3.14286
-	SSA_1030	TetR family transcriptional regulator	700	222	6.63e-07	0.317143
flaR	SSA_1031	topology modulation protein	37	11	8.02e-05	0.297297
rpsT	SSA_1032	30S ribosomal protein S20	58412	30355	0.0853206	0.519671
coaA	SSA_1033	pantothenate kinase	58	29	0.714523	0.5
-	SSA_1034	hypothetical protein	27	36	5.76e-07	1.33333
pdp	SSA_1035	pyrimidine-nucleoside phosphorylase	27	32	0.000193	1.18519
deoC	SSA_1036	deoxyribose-phosphate aldolase	106	140	1.56e-05	1.32075
cdd	SSA_1037	cytidine deaminase	57	102	1.17e-14	1.78947
-	SSA_1038	lipoprotein	158	241	0.000191	1.52532
-	SSA_1039	sugar ABC transporter ATP-binding protein	57	88	1.38e-08	1.54386
-	SSA_1040	sugar ABC transporter permease	51	102	1.18e-14	2
-	SSA_1041	sugar ABC transporter permease	74	127	7.89e-11	1.71622
-	SSA_1042	xylanase/chitin deacetylase	227	250	0.0382476	1.10132
hom	SSA_1043	homoserine dehydrogenase	101	136	0.000626	1.34653
thrB	SSA_1044	homoserine kinase	112	140	0.000104	1.25
-	SSA_1045	hypothetical protein	73	52	0.82492	0.712329
murB	SSA_1047	UDP-N-acetylenolpyruvoylglucosamine reductase	30	46	6.22e-09	1.53333
potA	SSA_1048	spermidine/putrescine ABC transporter ATP-binding protein	28	35	1.82e-05	1.25
potB	SSA_1049	spermidine/putrescine ABC transporter transmembrane protein	25	34	1.16e-07	1.36
potC	SSA_1050	spermidine/putrescine ABC transporter permease	28	37	8.37e-08	1.32143
potD	SSA_1051	spermidine/putrescine ABC transporter substrate-binding protein	43	53	0.000737	1.23256
-	SSA_1052	hypothetical protein	895	482	0.470523	0.538547
-	SSA_1053	pyruvate phosphate dikinase	3	2	1	0.666667
-	SSA_1054	hypothetical protein	61	26	0.0496755	0.42623
-	SSA_1055	hypothetical protein	32	20	1	0.625
-	SSA_1056	Firmicute fructose-1,6-bisphosphatase	43	27	1	0.627907
-	SSA_1057	class V aminotransferase	54	66	0.000416	1.22222
thiI	SSA_1058	thiamine biosynthesis protein ThiI	27	37	1.25e-06	1.37037
-	SSA_1059	hypothetical protein	27	25	0.0126668	0.925926
-	SSA_1060	hypothetical protein	37	25	0.598902	0.675676
rplU	SSA_1061	50S ribosomal protein L21	975	1721	8.89e-06	1.76513
rpmA	SSA_1062	50S ribosomal protein L27	1708	2312	0.0133765	1.35363
-	SSA_1063	peptidoglycan binding domain-containing protein	4	3	1	0.75
-	SSA_1064	hypothetical protein	7	6	1	0.857143
-	SSA_1065	Beta-hexosamidase A	1	1	1	1
aliB	SSA_1066	peptide ABC transporter	419	346	0.774984	0.825776
-	SSA_1067	hypothetical protein	44	39	0.041681	0.886364
-	SSA_1068	LysR family transcriptional regulator	39	60	3.23e-08	1.53846
lspA	SSA_1069	lipoprotein signal peptidase	32	44	1.48e-07	1.375
-	SSA_1070	ribosomal large subunit pseudouridine synthase D	52	71	1.89e-05	1.36538
proB	SSA_1072	gamma-glutamyl kinase	16	23	1	1.4375
proA	SSA_1073	gamma-glutamyl phosphate reductase	29	37	8.02e-05	1.27586
proC	SSA_1074	pyrroline-5-carboxylate reductase	33	39	5.01e-05	1.18182
hemN	SSA_1075	coproporphyrinogen III oxidase	37	43	0.000943	1.16216
-	SSA_1076	hypothetical protein	39	48	3.49e-05	1.23077
nagD	SSA_1077	N-acetyl-glucosamine matabolism	44	58	7.67e-06	1.31818
-	SSA_1078	hypothetical protein	49	53	0.000541	1.08163
-	SSA_1079	hypothetical protein	62	64	0.0128576	1.03226
fruR	SSA_1080	fructose operon transcriptional repressor	14	134	0	9.57143
fruB	SSA_1081	1-phosphofructokinase	7	54	0	7.71429
fruA	SSA_1082	PTS system fructose specific transporter subunit II ABC	12	85	0	7.08333
-	SSA_1083	hypothetical protein	297	238	0.419258	0.801347
-	SSA_1084	hypothetical protein	93	85	0.0681834	0.913978
dapB	SSA_1085	dihydrodipicolinate reductase	114	111	0.0231641	0.973684
papS	SSA_1086	tRNA CCA-pyrophosphorylase	20	24	1	1.2
-	SSA_1087	antibiotic ABC transporter ATPase	26	25	1	0.961538
-	SSA_1088	hypothetical protein	52	16	0.000382	0.307692
-	SSA_1089	hypothetical protein	43	10	2.19e-08	0.232558
glcK	SSA_1090	glucokinase	117	136	0.00124598	1.16239
thyA	SSA_1091	thymidylate synthase	72	80	0.00401956	1.11111
dfrA	SSA_1092	dihydrofolate reductase	333	326	0.22214	0.978979
clpX	SSA_1093	ATP-dependent protease ATP-binding subunit ClpX	139	170	0.0140653	1.22302
engB	SSA_1094	ribosome biogenesis GTP-binding protein YsxC	181	184	0.0163266	1.01657
mur2	SSA_1095	peptidoglycan hydrolase	125	147	0.000491	1.176
mmuM	SSA_1096	homocysteine methyltransferase	25	22	1	0.88
-	SSA_1098	formate/nitrate transporter	20	32	5.45e-11	1.6
-	SSA_1099	calcium binding hemolysin-like protein	195	234	0.287194	1.2
-	SSA_1100	hemolysin exporter, ATPase component	56	68	0.00245154	1.21429
-	SSA_1101	multidrug resistance efflux pump/hemolysin secretion transmembrane protein	219	264	0.00994235	1.20548
-	SSA_1102	hypothetical protein	1	2	1	2
-	SSA_1103	hypothetical protein	4	4	1	1
rplJ	SSA_1104	50S ribosomal protein L10	580	1197	2.07e-08	2.06379
rplL	SSA_1105	50S ribosomal protein L7/L12	759	1141	0.000181	1.50329
iga	SSA_1106	IgA-specific metalloendopeptidase	58	89	0.000315	1.53448
-	SSA_1107	Lipid/multidrug/protein-type ABC exporter, ATP binding/membrane-spanning protein	10	16	1	1.6
-	SSA_1109	ABC transporter ATP-binding protein/permease	15	20	1	1.33333
-	SSA_1110	hypothetical protein	131	98	0.733369	0.748092
brnQ	SSA_1111	branched chain amino acid ABC transporter carrier protein	9	19	1	2.11111
-	SSA_1112	cell wall surface anchor family protein	2	1	1	0.5
-	SSA_1113	two-component response transcriptional regulator	10	12	1	1.2
-	SSA_1114	histidine kinase	13	11	1	0.846154
-	SSA_1115	cytochrome C-type biogenesis protein	2	3	1	1.5
-	SSA_1116	hypothetical protein	80	25	0.00117378	0.3125
-	SSA_1117	hypothetical protein	3	1	1	0.333333
-	SSA_1118	peptide methionine sulfoxide reductase	2	1	1	0.5
-	SSA_1119	two-component response transcriptional regulator	12	14	1	1.16667
-	SSA_1120	two-component sensor kinase	17	16	1	0.941176
-	SSA_1121	cytochrome C-type biogenesis protein	33	30	0.0196611	0.909091
-	SSA_1122	thioredoxin family protein	83	46	1	0.554217
-	SSA_1124	oxidoreductase	78	95	0.000248	1.21795
-	SSA_1125	NADPH-dependent FMN reductase	48	60	1.54e-05	1.25
apbE	SSA_1126	thiamine biosynthesis lipoprotein	178	247	0.00126592	1.38764
nox	SSA_1127	H2O-forming NADH dehydrogenase	44	47	0.00811759	1.06818
-	SSA_1128	voltage gated chloride channel EriC	11	14	1	1.27273
-	SSA_1129	periplasmic iron transport lipoprotein	53	22	0.0168988	0.415094
-	SSA_1130	Iron-dependent peroxidase	10	6	1	0.6
-	SSA_1131	high-affinity Fe 2+/Pb2+ permease	11	10	1	0.909091
tatC	SSA_1132	TatC, sec-independent protein translocase	23	21	1	0.913043
tatA	SSA_1133	TatA, sec-independent protein secretion pathway component	133	128	0.00605668	0.962406
xpt	SSA_1134	xanthine phosphoribosyltransferase	11	8	1	0.727273
norM	SSA_1135	Na+-driven multidrug efflux pump	22	18	1	0.818182
-	SSA_1136	ATPases with chaperone activity, ATP-binding subunit	7	6	1	0.857143
pdhD	SSA_1137	dihydrolipoamide dehydrogenase	0	0	1	#DIV/0!
pdhA	SSA_1138	pyruvate dehydrogenase, TPP-dependent E1 component alpha-subunit	1	1	1	1
pdhB	SSA_1139	pyruvate dehydrogenase E1 component beta subunit	0	1	1	#DIV/0!
pdhC	SSA_1140	branched-chain alpha-keto acid dehydrogenase subunit E2	1	0	1	0
norM2	SSA_1143	Na+-driven multidrug efflux pump	1	1	1	1
-	SSA_1144	beta-N-acetylhexosaminidase	2	1	1	0.5
-	SSA_1145	hypothetical protein	5	4	1	0.8
ptcA	SSA_1146	phosphotransferase system cellobiose-specific component IIA	4	4	1	1
-	SSA_1147	Beta-glucosides PTS, EIIB	3	0	1	0
-	SSA_1148	Beta-glucosides PTS, EIIC	2	1	1	0.5
-	SSA_1149	glycosyl hydrolase family protein	2	1	1	0.5
xylH	SSA_1150	4-oxalocrotonate tautomerase	254	316	0.000382	1.24409
tdk	SSA_1151	thymidine kinase	156	99	1	0.634615
prfA	SSA_1152	peptide chain release factor 1	123	77	0.635973	0.626016
hemK	SSA_1153	HemK protein	95	70	0.747766	0.736842
-	SSA_1154	hypothetical protein	81	59	0.448847	0.728395
glyA	SSA_1155	serine hydroxymethyltransferase	68	60	0.105468	0.882353
-	SSA_1156	hypothetical protein	81	60	0.698782	0.740741
-	SSA_1157	PvaA-like protein	155	94	0.865503	0.606452
-	SSA_1158	hypothetical protein	24	12	1	0.5
-	SSA_1161	hypothetical protein	96	108	0.0017213	1.125
-	SSA_1162	fimbrial assembly protein fimC	18	19	1	1.05556
guaA	SSA_1163	GMP synthase	101	156	8.31e-05	1.54455
-	SSA_1164	hypothetical protein	4	1	1	0.25
-	SSA_1165	GntR family transcriptional regulator	217	133	0.434195	0.612903
ylxM	SSA_1166	DNA-binding protein	289	196	1	0.678201
ffh	SSA_1167	SRP54, signal recognition particle GTPase protein	83	65	1	0.783133
-	SSA_1168	hypothetical protein	511	172	0.00021	0.336595
-	SSA_1169	hypothetical protein	93	31	0.00464094	0.333333
-	SSA_1170	hypothetical protein	421	131	1.18e-06	0.311164
xerS	SSA_1171	site-specific tyrosine recombinase XerS	16	14	1	0.875
-	SSA_1172	hypothetical protein	25	9	1	0.36
lplA	SSA_1173	lipoate protein ligase A	24	15	1	0.625
acoL	SSA_1174	dihydrolipoamide dehydrogenase	8	10	1	1.25
acoC	SSA_1175	dihydrolipoamide acetyltransferase	9	10	1	1.11111
acoB	SSA_1176	acetoin dehydrogenase, E1 component subunit beta	2	3	1	1.5
acoA	SSA_1178	acetoin dehydrogenase, E1 component subunit alpha	2	4	1	2
-	SSA_1179	carbamoylphosphate synthase large subunit / biotin carboxylase	48	51	0.0111246	1.0625
-	SSA_1180	hypothetical protein	30	36	4.61e-06	1.2
-	SSA_1181	alpha/beta hydrolase	30	43	1.34e-07	1.43333
gid	SSA_1182	tRNA (uracil-5-)-methyltransferase Gid	41	50	0.000772	1.21951
-	SSA_1183	hypothetical protein	58	98	8.35e-11	1.68966
topA	SSA_1184	DNA topoisomerase I	58	101	2.52e-08	1.74138
smf	SSA_1185	DNA processing Smf protein	1	40	0	40
-	SSA_1186	acetyltransferase	40	35	0.0332276	0.875
licT	SSA_1187	BglG family transcriptional antiterminator	27	28	0.000722	1.03704
rnhB	SSA_1188	ribonuclease HII	17	20	1	1.17647
rbgA	SSA_1189	ribosomal biogenesis GTPase	22	21	1	0.954545
-	SSA_1190	hypothetical protein	1395	1348	0.263063	0.966308
-	SSA_1191	hypothetical protein	45	31	0.988179	0.688889
-	SSA_1192	hypothetical protein	502	190	8.88e-05	0.378486
dapA	SSA_1193	dihydrodipicolinate synthase	40	46	0.000442	1.15
asd	SSA_1194	aspartate-semialdehyde dehydrogenase	91	142	9.02e-09	1.56044
-	SSA_1196	acetyltransferase	54	25	0.256388	0.462963
alkD	SSA_1197	DNA alkylation repair protein	24	10	1	0.416667
-	SSA_1198	twitching mobility protein PilT	30	13	0.351397	0.433333
-	SSA_1199	phosphinothricin acetyltransferase	51	25	0.307677	0.490196
fhs	SSA_1200	formate--tetrahydrofolate ligase	10	19	1	1.9
-	SSA_1201	phosphopantothenate--cysteine ligase	20	32	5.1e-11	1.6
dfp	SSA_1202	phosphopantothenoylcysteine decarboxylase	28	28	0.00310064	1
-	SSA_1203	hypothetical protein	23	34	1.44e-08	1.47826
pgm	SSA_1204	phosphoglucomutase	93	119	0.00543204	1.27957
bta	SSA_1205	hypothetical protein	149	191	0.00014	1.28188
mutY	SSA_1206	A/G-specific adenine glycosylase	35	33	0.019483	0.942857
eutD	SSA_1207	phosphotransacetylase	83	76	0.0602262	0.915663
-	SSA_1208	23S rRNA pseudouridine synthase	52	59	0.00503897	1.13462
ppnK	SSA_1209	inorganic polyphosphate/ATP-NAD kinase	69	47	0.838324	0.681159
-	SSA_1210	GTP pyrophosphokinase	95	65	0.931979	0.684211
-	SSA_1211	hypothetical protein	77	24	8.27e-05	0.311688
prs	SSA_1212	ribose-phosphate pyrophosphokinase	124	125	0.0756038	1.00806
-	SSA_1213	pyridoxal-phosphate dependent aminotransferase	103	81	0.904983	0.786408
-	SSA_1214	hypothetical protein	187	178	0.0505687	0.951872
-	SSA_1215	hypothetical protein	36	19	0.598729	0.527778
-	SSA_1216	redox-sensing transcriptional repressor Rex	79	93	0.00111738	1.17722
-	SSA_1217	hypothetical protein	96	86	0.113949	0.895833
radC	SSA_1218	DNA repair protein RadC	2	115	0	57.5
srtA	SSA_1219	sortase	219	140	0.437948	0.639269
gyrA	SSA_1220	DNA gyrase subunit A	109	135	0.00628474	1.23853
ldh	SSA_1221	L-lactate dehydrogenase	750	1247	0.00350132	1.66267
-	SSA_1222	NTP pyrophosphohydrolases including oxidative damage repair enzymes	16	25	1	1.5625
rpsA	SSA_1223	30S ribosomal protein S1	535	903	0.00115691	1.68785
-	SSA_1224	hypothetical protein	5740	1667	4.2e-06	0.290418
ilvE	SSA_1225	branched-chain amino acid aminotransferase	164	143	0.567935	0.871951
parC	SSA_1226	DNA topoisomerase IV subunit A	70	94	0.00264393	1.34286
-	SSA_1227	aminoglycoside adenylyltransferase	49	54	0.00204827	1.10204
-	SSA_1229	hypothetical protein	63	64	0.0142919	1.01587
-	SSA_1230	hypothetical protein	58	75	0.000139	1.2931
-	SSA_1231	hypothetical protein	162	64	0.000326	0.395062
parE	SSA_1232	DNA topoisomerase IV subunit B	62	92	2.25e-05	1.48387
-	SSA_1233	glycerol-3-phosphate acyltransferase PlsY	25	40	2.08e-11	1.6
-	SSA_1234	5'-nucleotidase	29	38	6.36e-05	1.31034
pyrC	SSA_1235	dihydroorotase	100	130	0.00118537	1.3
mutX	SSA_1236	Mutator protein	67	91	1.43e-06	1.35821
ung	SSA_1237	uracil-DNA glycosylase	65	77	0.000914	1.18462
-	SSA_1238	hypothetical protein	53	74	4.14e-06	1.39623
-	SSA_1239	hypothetical protein	55	82	1.02e-07	1.49091
pyrE	SSA_1240	orotate phosphoribosyltransferase	541	1047	3.16e-07	1.9353
pyrF	SSA_1241	orotidine 5'-phosphate decarboxylase	270	690	2.61e-13	2.55556
pyrD	SSA_1242	dihydroorotate dehydrogenase 1B	212	278	0.00339285	1.31132
pyrK	SSA_1243	dihydroorotate dehydrogenase electron transfer subunit	57	136	1.57e-21	2.38596
-	SSA_1244	hypothetical protein	9	6	1	0.666667
cpsY	SSA_1245	LysR family transcriptional regulator	62	81	7.71e-05	1.30645
-	SSA_1246	hypothetical protein	152	41	6.73e-13	0.269737
-	SSA_1247	hypothetical protein	66	14	2.54e-15	0.212121
-	SSA_1248	hypothetical protein	42	12	4.35e-06	0.285714
-	SSA_1249	hypothetical protein	46	12	2.63e-06	0.26087
-	SSA_1250	hypothetical protein	60	14	2.76e-08	0.233333
-	SSA_1251	HD superfamily hydrolase	12	10	1	0.833333
-	SSA_1252	hypothetical protein	23	26	1	1.13043
-	SSA_1253	hypothetical protein	2	1	1	0.5
-	SSA_1254	hypothetical protein	2	1	1	0.5
-	SSA_1255	hypothetical protein	3	4	1	1.33333
-	SSA_1256	NAD-dependent deacetylase	14	22	1	1.57143
-	SSA_1257	hypothetical protein	43	49	0.00021	1.13953
deoD	SSA_1258	purine nucleoside phosphorylase	47	59	9.9e-05	1.25532
punA	SSA_1259	purine nucleoside phosphorylase	33	56	5.23e-11	1.69697
deoB	SSA_1260	phosphopentomutase	29	48	4.88e-10	1.65517
rpiA	SSA_1261	ribose-5-phosphate isomerase A	23	47	9.23e-20	2.04348
trmE	SSA_1262	tRNA modification GTPase TrmE	29	37	0.000159	1.27586
-	SSA_1264	hypothetical protein	16	26	1	1.625
rplS	SSA_1265	50S ribosomal protein L19	743	1805	1.86e-12	2.42934
crcB1	SSA_1266	camphor resistance protein CrcB	18	16	1	0.888889
crcB2	SSA_1267	camphor resistance protein CrcB	27	27	0.0057383	1
aroH	SSA_1268	hypothetical protein	39	41	0.00180883	1.05128
-	SSA_1269	hypothetical protein	2	2	1	1
flaV	SSA_1270	flavodoxin	200	259	3.07e-05	1.295
-	SSA_1271	hypothetical protein	101	69	1	0.683168
rpmE2	SSA_1272	50S ribosomal protein L31	4422	5647	0.123024	1.27702
-	SSA_1274	hypothetical protein	9	4	1	0.444444
-	SSA_1275	hypothetical protein	8	8	1	1
-	SSA_1276	hypothetical protein	156	68	0.02699	0.435897
-	SSA_1277	D-alanyl-D-alanine carboxypeptidase	53	29	0.722413	0.54717
-	SSA_1278	rhodanese-like domain-containing protein	88	40	0.193802	0.454545
-	SSA_1279	oxidoreductase	40	38	0.0185433	0.95
-	SSA_1280	hypothetical protein	46	44	0.00731031	0.956522
-	SSA_1281	uracil-DNA glycosylase	30	32	0.000609	1.06667
pepV	SSA_1282	dipeptidase PepV	161	159	0.128088	0.987578
nrd	SSA_1283	nitroreductase	182	177	0.0537364	0.972527
-	SSA_1284	hypothetical protein	107	33	3.07e-06	0.308411
-	SSA_1285	hypothetical protein	719	226	4.17e-08	0.314325
-	SSA_1286	hypothetical protein	736	171	2.05e-16	0.232337
-	SSA_1287	hypothetical protein	583	189	5.57e-07	0.324185
-	SSA_1288	hypothetical protein	61	14	1.93e-08	0.229508
-	SSA_1289	hypothetical protein	1836	612	0.000159	0.333333
-	SSA_1291	hypothetical protein	148	40	2.78e-11	0.27027
-	SSA_1292	hypothetical protein	33	15	0.641931	0.454545
-	SSA_1293	hypothetical protein	39	21	0.871339	0.538462
-	SSA_1294	hypothetical protein	37	24	0.692694	0.648649
-	SSA_1296	hypothetical protein	52	29	1	0.557692
uvrC	SSA_1297	excinuclease ABC subunit C	16	21	1	1.3125
malX	SSA_1298	maltose/maltodextrin ABC transporter sugar-binding protein MalX	161	207	0.00476992	1.28571
malF	SSA_1299	maltose/maltodextrin ABC transport system	15	22	1	1.46667
-	SSA_1300	maltose ABC transporter permease	25	33	2.23e-07	1.32
-	SSA_1301	hypothetical protein	197	338	3.91e-05	1.71574
trmD	SSA_1302	tRNA (guanine-N(1)-)-methyltransferase	137	177	2.95e-05	1.29197
rimM	SSA_1303	16S rRNA-processing protein RimM	141	165	0.000509	1.17021
-	SSA_1304	hypothetical protein	74	72	0.00467975	0.972973
-	SSA_1305	hypothetical protein	168	171	0.0115938	1.01786
trkA2	SSA_1306	Trk transporter NAD+ binding protein-K+ transport	23	40	1.23e-13	1.73913
trkH2	SSA_1307	Trk transporter membrane-spanning protein-K+ transport	16	23	1	1.4375
-	SSA_1308	hypothetical protein	19	22	1	1.15789
-	SSA_1309	RNA-binding protein	1190	1747	0.000328	1.46807
rpsP	SSA_1310	30S ribosomal protein S16	1195	1609	0.00248641	1.34644
-	SSA_1311	HAD superfamily hydrolase	51	30	1	0.588235
-	SSA_1312	RADC-like protein	112	29	1.19e-06	0.258929
-	SSA_1313	hypothetical protein	23	12	1	0.521739
-	SSA_1314	Fe-S-cluster oxidoreductase	69	33	0.218305	0.478261
-	SSA_1315	hypothetical protein	62	27	0.038578	0.435484
-	SSA_1316	nicotinamide mononucleotide transporter	14	21	1	1.5
-	SSA_1317	hypothetical protein	229	170	0.256873	0.742358
lepA	SSA_1318	GTP-binding protein LepA	44	52	0.000359	1.18182
-	SSA_1319	hypothetical protein	41	49	0.000118	1.19512
-	SSA_1320	hypothetical protein	10	19	1	1.9
hemH	SSA_1321	ferrochelatase	14	21	1	1.5
-	SSA_1322	glycosyl transferase family protein	37	42	0.00410417	1.13514
-	SSA_1323	hypothetical protein	25	27	1	1.08
-	SSA_1324	ceramide glucosyltransferase	19	25	1	1.31579
-	SSA_1325	ketoacyl reductase hetN	25	31	1	1.24
pepT	SSA_1326	peptidase T	64	96	8.03e-08	1.5
-	SSA_1327	hypothetical protein	1181	423	0.00224838	0.358171
-	SSA_1328	hypothetical protein	326	97	2.66e-10	0.297546
-	SSA_1329	hypothetical protein	63	28	0.262226	0.444444
-	SSA_1330	hypothetical protein	88	59	0.610385	0.670455
-	SSA_1331	hypothetical protein	136	31	1.82e-13	0.227941
-	SSA_1332	hypothetical protein	155	34	6.11e-14	0.219355
-	SSA_1333	hypothetical protein	124	30	3.18e-10	0.241935
-	SSA_1334	hypothetical protein	129	42	1.27e-05	0.325581
-	SSA_1335	ankyrin repeat-containing protein	115	33	1.2e-07	0.286957
-	SSA_1336	ankyrin repeat-containing protein	179	60	0.0030094	0.335196
-	SSA_1337	hypothetical protein	121	38	0.000197	0.31405
-	SSA_1338	hypothetical protein	96	51	0.938448	0.53125
phpA	SSA_1339	histidine triad protein D	1	3	1	3
-	SSA_1340	Zn/Mn ABC transporter	0	2	1	#DIV/0!
carB	SSA_1341	carbamoyl phosphate synthase large subunit	148	302	4.37e-08	2.04054
carA	SSA_1342	carbamoyl phosphate synthase small subunit	128	277	2.66e-10	2.16406
pyrB	SSA_1343	aspartate carbamoyltransferase	273	746	1.56e-16	2.7326
pyrP	SSA_1344	xanthine/uracil permease	212	735	8.57e-31	3.46698
pyrR	SSA_1345	bifunctional pyrimidine regulatory protein PyrR/uracil phosphoribosyltransferase	286	986	5.32e-31	3.44755
-	SSA_1346	hypothetical protein	54	76	7.08e-07	1.40741
phnA	SSA_1347	PhnA protein	100	110	0.000819	1.1
-	SSA_1348	hypothetical protein	0	0	1	#DIV/0!
-	SSA_1349	biotin repressor family transcriptional regulator	24	28	1	1.16667
-	SSA_1350	hypothetical protein	18	13	1	0.722222
-	SSA_1352	hypothetical protein	25	17	1	0.68
-	SSA_1353	hypothetical protein	40	33	0.0914161	0.825
-	SSA_1354	hypothetical protein	28	17	0.797974	0.607143
-	SSA_1355	hypothetical protein	56	24	0.0205385	0.428571
uvrB	SSA_1356	excinuclease ABC subunit B	19	21	1	1.10526
-	SSA_1357	hypothetical protein	36	28	0.136992	0.777778
-	SSA_1358	hypothetical protein	8	12	1	1.5
-	SSA_1359	arginine/histidine ABC transporter permease	72	73	0.130398	1.01389
-	SSA_1360	arginine/histidine ABC transporter ATPase	97	125	3.29e-05	1.28866
-	SSA_1361	ORFA, transposon ISSsa2	48	21	0.150414	0.4375
-	SSA_1362	ORFB, transposon ISSsa2	35	15	0.210815	0.428571
-	SSA_1363	FmtA-like protein	1	2	1	2
-	SSA_1364	hypothetical protein	0	2	1	#DIV/0!
-	SSA_1365	FmtA-like protein	0	2	1	#DIV/0!
-	SSA_1366	alkaline D-stereospecific endopeptidase	0	1	1	#DIV/0!
-	SSA_1367	hypothetical protein	0	0	1	#DIV/0!
-	SSA_1368	hypothetical protein	0	1	1	#DIV/0!
-	SSA_1369	FmtA-like protein	0	1	1	#DIV/0!
-	SSA_1370	CAAX amino protease	0	0	1	#DIV/0!
-	SSA_1371	FmtA-like protein	1	2	1	2
-	SSA_1372	hypothetical protein	6	2	1	0.333333
-	SSA_1373	ABC transporter ATPase	0	1	1	#DIV/0!
-	SSA_1374	multidrug ABC transporter permease/ATPase	15	14	1	0.933333
-	SSA_1375	multidrug ABC transporter permease/ATPase	16	19	1	1.1875
pmrB	SSA_1376	transporter	26	32	5.29e-05	1.23077
asnC	SSA_1377	asparaginyl-tRNA synthetase	79	124	6.09e-09	1.56962
-	SSA_1378	hypothetical protein	97	128	1.19e-05	1.31959
-	SSA_1379	hypothetical protein	122	128	0.00838992	1.04918
-	SSA_1380	hypothetical protein	30	32	0.000541	1.06667
-	SSA_1381	hypothetical protein	41	41	0.00370102	1
-	SSA_1382	hypothetical protein	0	2	1	#DIV/0!
aspB	SSA_1383	aspartate aminotransferase	141	115	0.964472	0.815603
-	SSA_1384	hypothetical protein	206	171	0.217029	0.830097
-	SSA_1385	multiple antibiotic resistance operon transcription repressor MarR	66	21	0.00048	0.318182
-	SSA_1386	NADPH-dependent FMN reductase	193	285	1.21e-07	1.47668
-	SSA_1387	hypothetical protein	347	100	8.94e-05	0.288184
-	SSA_1388	hypothetical protein	139	31	2.06e-15	0.223022
-	SSA_1389	hypothetical protein	70	15	3.79e-11	0.214286
-	SSA_1390	hypothetical protein	100	24	4.06e-11	0.24
-	SSA_1391	hypothetical protein	92	31	9.13e-05	0.336957
-	SSA_1392	hypothetical protein	95	32	4.43e-07	0.336842
-	SSA_1393	hypothetical protein	56	20	0.0465033	0.357143
-	SSA_1394	hypothetical protein	49	18	0.0151849	0.367347
-	SSA_1395	hypothetical protein	18	19	1	1.05556
-	SSA_1396	hypothetical protein	16	25	1	1.5625
-	SSA_1397	hypothetical protein	332	219	1	0.659639
hlyIII	SSA_1398	hemolysin III-like protein	110	131	0.000318	1.19091
-	SSA_1399	hypothetical protein	55	37	0.892101	0.672727
pdxK	SSA_1400	pyridoxamine kinase	53	46	0.103699	0.867925
-	SSA_1401	GntR family transcriptional regulator	6	14	1	2.33333
-	SSA_1402	multidrig ABC transporter ATPase/permease	11	11	1	1
-	SSA_1403	multidrug ABC transporter permease/ATPase	10	10	1	1
-	SSA_1404	hypothetical protein	16	20	1	1.25
cutC	SSA_1405	copper homeostasis protein CutC	12	14	1	1.16667
-	SSA_1406	histone acetyltransferase HPA2-like acetyltransferase	6	7	1	1.16667
-	SSA_1408	hypothetical protein	79	128	1.48e-08	1.62025
rmlB	SSA_1409	dTDP-glucose-4,6-dehydratase	190	207	0.0530393	1.08947
rmlC	SSA_1410	dTDP-4-keto-6-deoxyglucose-3,5-epimerase	159	182	0.00105378	1.14465
rmlA	SSA_1411	glucose-1-phosphate thymidylyltransferase	155	207	0.00117378	1.33548
-	SSA_1412	hypothetical protein	4	6	1	1.5
-	SSA_1413	GufA-like protein	58	100	1.11e-09	1.72414
-	SSA_1414	hypothetical protein	20	26	1	1.3
-	SSA_1415	oxidoreductase	18	31	1	1.72222
-	SSA_1416	hypothetical protein	26	40	1.05e-10	1.53846
-	SSA_1417	SAM-dependent methyltransferase	69	78	0.00458706	1.13043
-	SSA_1418	glutathione S-transferase	93	136	4.15e-07	1.46237
dnaD	SSA_1419	hypothetical protein	40	59	4.75e-08	1.475
metA	SSA_1420	homoserine O-succinyltransferase	60	72	0.000643	1.2
apt	SSA_1421	adenine phosphoribosyltransferase	137	137	0.0167985	1
-	SSA_1422	hypothetical protein	49	23	0.228041	0.469388
recJ	SSA_1423	single-stranded DNA-specific exonuclease, 5'-3'	31	32	0.0104	1.03226
-	SSA_1424	hydrolase	22	32	1.37e-08	1.45455
-	SSA_1428	hypothetical protein	19	31	1	1.63158
-	SSA_1429	hypothetical protein	22	33	3.5e-09	1.5
elaC	SSA_1430	ribonuclease Z	20	32	4.06e-11	1.6
-	SSA_1431	hypothetical protein	16	26	1	1.625
hflX	SSA_1432	HflX GTPase	23	35	2.29e-08	1.52174
miaA	SSA_1433	tRNA delta(2)-isopentenylpyrophosphate transferase	22	33	1.22e-10	1.5
-	SSA_1434	hypothetical protein	11520	8526	0.850738	0.740104
-	SSA_1435	hypothetical protein	49	56	6.88e-05	1.14286
-	SSA_1436	hypothetical protein	76	67	0.118222	0.881579
-	SSA_1438	acetyltransferase	34	39	0.000141	1.14706
hisK	SSA_1439	hypothetical protein	28	39	6.02e-08	1.39286
hisE	SSA_1440	phosphoribosyl-ATP pyrophosphatase	36	34	0.0109707	0.944444
hisI	SSA_1441	phosphoribosyl-AMP cyclohydrolase	17	40	3.3e-18	2.35294
hisF	SSA_1442	imidazole glycerol phosphate synthase subunit HisF	22	40	4.02e-16	1.81818
hisA	SSA_1443	1-(5-phosphoribosyl)-5-[(5-phosphoribosylamino)methylideneamino] imidazole-4-carboxamide isomerase	17	39	1.55e-26	2.29412
hisH	SSA_1444	imidazole glycerol phosphate synthase subunit HisH	16	32	5.95e-16	2
hisB	SSA_1445	imidazoleglycerol-phosphate dehydratase	19	35	2e-13	1.84211
hisD	SSA_1446	histidinol dehydrogenase	12	36	1.71e-48	3
hisG	SSA_1447	ATP phosphoribosyltransferase	10	31	1	3.1
hisZ	SSA_1448	ATP phosphoribosyltransferase	13	27	1	2.07692
hisC	SSA_1449	histidinol-phosphate aminotransferase	8	30	1	3.75
-	SSA_1450	hypothetical protein	34	36	0.00182697	1.05882
rexA	SSA_1451	exonuclease RexA	21	26	1	1.2381
rexB	SSA_1452	second subunit of major exonuclease	17	20	1	1.17647
-	SSA_1453	hypothetical protein	180	55	2.14e-06	0.305556
-	SSA_1454	hypothetical protein	140	34	2.54e-08	0.242857
-	SSA_1455	hypothetical protein	157	52	0.00376999	0.33121
-	SSA_1456	hypothetical protein	364	149	0.0746109	0.409341
dexB	SSA_1457	neopullulanase	17	10	1	0.588235
-	SSA_1458	hypothetical protein	291	75	3.86e-13	0.257732
-	SSA_1459	RNA methyltransferase	21	17	1	0.809524
-	SSA_1460	LytR family transcriptional regulator	100	105	0.063658	1.05
pheA	SSA_1462	prephenate dehydratase	50	61	0.000515	1.22
aroK	SSA_1463	shikimate kinase	63	85	2.1e-06	1.34921
aroA	SSA_1464	3-phosphoshikimate 1-carboxyvinyltransferase	63	97	2.52e-08	1.53968
-	SSA_1465	hypothetical protein	729	723	0.100309	0.99177
tyrA	SSA_1466	prephenate dehydrogenase	72	65	0.0745157	0.902778
aroC	SSA_1467	chorismate synthase	52	61	0.000701	1.17308
aroB	SSA_1468	3-dehydroquinate synthase	61	70	0.00137367	1.14754
aroE	SSA_1469	shikimate 5-dehydrogenase	62	69	0.00514909	1.1129
aroD	SSA_1470	3-dehydroquinate dehydratase	148	156	0.00778903	1.05405
-	SSA_1471	hypothetical protein	173	180	0.0946673	1.04046
-	SSA_1472	hypothetical protein	97	70	0.31039	0.721649
-	SSA_1473	hypothetical protein	105	65	0.921125	0.619048
-	SSA_1474	lipoprotein	47	26	0.651906	0.553191
-	SSA_1475	hypothetical protein	3	1	1	0.333333
-	SSA_1476	phosphoglycerol transferase alkaline phosphatase superfamily protein	114	124	0.0362225	1.08772
-	SSA_1477	transposase	0	0	1	#DIV/0!
-	SSA_1478	transposase	3	2	1	0.666667
-	SSA_1479	transposase	2	0	1	0
-	SSA_1480	hypothetical protein	2	3	1	1.5
-	SSA_1481	FmtA-like protein	2	4	1	2
pulI	SSA_1482	pullulanase	71	76	0.0880562	1.07042
-	SSA_1483	lipid kinase	44	47	0.00558416	1.06818
ligA	SSA_1484	NAD-dependent DNA ligase LigA	108	89	0.670289	0.824074
ccl	SSA_1485	citrulline cluster-linked gene	193	282	1.62e-07	1.46114
mesH	SSA_1486	hypothetical protein	182	126	1	0.692308
-	SSA_1487	hypothetical protein	11	10	1	0.909091
-	SSA_1488	multiple antibiotic resistance operon transcription repressor MarR	2	2	1	1
-	SSA_1489	hypothetical protein	276	100	2.41e-05	0.362319
-	SSA_1490	ribonuclease BN	12	13	1	1.08333
map	SSA_1491	methionine aminopeptidase	68	91	2.45e-05	1.33824
-	SSA_1492	hypothetical protein	29	40	6.6e-06	1.37931
-	SSA_1493	hypothetical protein	26	34	4.06e-06	1.30769
murZ	SSA_1494	UDP-N-acetylglucosamine 1-carboxyvinyltransferase	55	77	2.01e-06	1.4
metK	SSA_1495	S-adenosylmethionine synthetase	58	53	0.0880562	0.913793
-	SSA_1496	hypothetical protein	197	143	0.777189	0.725888
comEB	SSA_1497	dCMP deaminase	54	67	5.07e-06	1.24074
rplT	SSA_1498	50S ribosomal protein L20	798	1271	6.76e-05	1.59273
rpmI	SSA_1499	50S ribosomal protein L35	460	654	6.3e-07	1.42174
infC	SSA_1500	translation initiation factor IF-3	358	543	0.000246	1.51676
cmk	SSA_1501	cytidylate kinase	169	190	0.00530922	1.12426
-	SSA_1502	hypothetical protein	100	101	0.0163926	1.01
fer	SSA_1503	ferredoxin	25	29	1	1.16
-	SSA_1504	hypothetical protein	219	292	7e-06	1.33333
-	SSA_1505	hypothetical protein	82	74	0.414219	0.902439
rgpFc	SSA_1506	lipopolysaccharide biosynthesis protein	71	79	0.0142919	1.11268
rgpD	SSA_1507	sugar ABC transporter ATPase	71	80	0.00147325	1.12676
rgpC	SSA_1508	sugar ABC transporter permease	31	48	2.16e-09	1.54839
rgpB	SSA_1509	polysaccharide biosynthesis protein/ rhamnosyltransferase	66	78	0.000693	1.18182
rgpA	SSA_1510	rhamnosyltransferase	96	113	0.000641	1.17708
-	SSA_1511	glycosyltransferase	84	88	0.00996835	1.04762
-	SSA_1512	hypothetical protein	59	60	0.012206	1.01695
rgpF	SSA_1513	glycosyltransferase	56	54	0.277169	0.964286
-	SSA_1514	cell-wall biogenesis glycosyltransferase	105	72	1	0.685714
-	SSA_1515	hypothetical protein	71	56	0.243058	0.788732
-	SSA_1516	cell-wall biogenesis glycosyltransferase	88	61	0.861713	0.693182
cpsIaJ	SSA_1517	cell-wall biogenesis glycosyltransferase	145	91	0.555992	0.627586
rgpE	SSA_1518	glycosyl transferase family protein	128	78	0.672226	0.609375
-	SSA_1519	polysaccharide/teichoic acid transporter	210	141	1	0.671429
tuf	SSA_1520	elongation factor Tu	2458	4467	0.0223006	1.81733
ppc	SSA_1521	phosphoenolpyruvate carboxylase	99	105	0.0539202	1.06061
ftsW	SSA_1522	cell division protein FtsW	99	109	0.0189866	1.10101
basA	SSA_1523	glutathione peroxidase	18	12	1	0.666667
-	SSA_1525	1,4-beta-N-acetylmuramidase	362	295	0.500649	0.814917
-	SSA_1526	hypothetical protein	21	14	1	0.666667
ebsC	SSA_1527	hypothetical protein	22	13	1	0.590909
gpm	SSA_1528	phosphoglycerate mutase	25	14	1	0.56
lysS	SSA_1529	lysyl-tRNA synthetase	228	171	0.753492	0.75
-	SSA_1530	peptide ABC transporter permease	55	66	0.000302	1.2
salX	SSA_1531	peptide ABC transporter ATPase	44	50	0.000299	1.13636
acrA	SSA_1532	membrane-fusion protein / periplasmic component of efflux system	66	66	0.0151177	1
gor	SSA_1533	glutathione reductase	44	47	0.00715728	1.06818
-	SSA_1535	hypothetical protein	6	10	1	1.66667
bioY	SSA_1536	biotin synthase	9	30	1	3.33333
-	SSA_1537	hypothetical protein	858	682	0.973896	0.794872
-	SSA_1538	hypothetical protein	484	157	3.44e-08	0.32438
-	SSA_1540	hypothetical protein	111	175	1.62e-08	1.57658
-	SSA_1541	U32 family peptidase	167	266	8.78e-05	1.59281
-	SSA_1542	U32 family peptidase	223	184	0.686118	0.825112
-	SSA_1543	hypothetical protein	2308	2319	0.895155	1.00477
-	SSA_1544	hypothetical protein	2515	724	1.96e-06	0.287873
-	SSA_1545	hypothetical protein	110	138	0.000299	1.25455
lgt	SSA_1546	prolipoprotein diacylglyceryl transferase	92	121	1.61e-05	1.31522
hprK	SSA_1547	HPr kinase/phosphorylase	190	193	0.156674	1.01579
-	SSA_1548	NTP pyrophosphohydrolases including oxidative damage repair enzymes	16	13	1	0.8125
-	SSA_1549	hypothetical protein	170	71	0.0221819	0.417647
-	SSA_1550	hypothetical protein	60	90	1.51e-08	1.5
tex	SSA_1551	transcriptional accessory ribonuclease (YqgFc, S1)	40	61	6.12e-08	1.525
-	SSA_1552	hypothetical protein	43	34	0.40156	0.790698
-	SSA_1553	permease	63	58	0.130623	0.920635
-	SSA_1554	hypothetical protein	88	67	0.650781	0.761364
gdh	SSA_1555	glucose-6-phosphate 1-dehydrogenase	87	112	0.00147859	1.28736
ftsY	SSA_1557	SRPR, signal recognition particle-docking protein	90	79	0.633663	0.877778
-	SSA_1558	HAD superfamily hydrolase	48	56	0.000473	1.16667
-	SSA_1559	hypothetical protein	31	46	8.5e-09	1.48387
smc	SSA_1560	structural maintenance of chromosome protein (chromosome segregation ATPase)	42	60	0.000484	1.42857
rnc	SSA_1561	ribonuclease III	60	73	0.000571	1.21667
-	SSA_1562	hypothetical protein	72	47	1	0.652778
vicX	SSA_1563	beta-lactamase superfamily hydrolase	84	81	0.038578	0.964286
-	SSA_1564	histidine kinase	102	86	0.854611	0.843137
-	SSA_1565	two-component response transcriptional regulator	202	175	0.70146	0.866337
-	SSA_1566	polar amino acid ABC transporter ATP-binding protein	69	110	4.79e-08	1.5942
-	SSA_1567	polar amino acid ABC transporter amino acid-binding protein	34	47	4.47e-07	1.38235
-	SSA_1568	arginine/histidine ABC transporter permease	32	56	3.06e-14	1.75
-	SSA_1569	arginine/histidine ABC transporter permease	50	84	2.34e-10	1.68
-	SSA_1570	hypothetical protein	228	82	0.0153677	0.359649
thrS	SSA_1571	threonyl-tRNA synthetase	92	121	0.0038475	1.31522
-	SSA_1572	hypothetical protein	172	173	0.145554	1.00581
-	SSA_1573	hypothetical protein	58	66	0.000127	1.13793
-	SSA_1574	glycosyl transferase family protein	45	60	3.08e-05	1.33333
cpoA	SSA_1575	glycosyl transferase family protein	56	70	0.000107	1.25
ccpA	SSA_1576	catabolite control protein A	343	235	1	0.685131
pepQ	SSA_1577	proline dipeptidase	61	76	0.000161	1.2459
-	SSA_1578	Fe3+-siderophore ABC transporter permease	0	0	1	#DIV/0!
-	SSA_1579	Fe3+-siderophore ABC transporter ATPase	0	0	1	#DIV/0!
fatB	SSA_1581	metal-binding ABC transporter	0	0	1	#DIV/0!
-	SSA_1582	alpha-beta hydrolase superfamily esterase	0	0	1	#DIV/0!
ogt	SSA_1583	6-O-methylguanine DNA methyltransferase	13	10	1	0.769231
-	SSA_1584	ring-cleavage extradiol dioxygenase	0	0	1	#DIV/0!
-	SSA_1585	hypothetical protein	0	0	1	#DIV/0!
-	SSA_1586	hypothetical protein	27	55	6.88e-19	2.03704
-	SSA_1587	hypothetical protein	17	29	1	1.70588
-	SSA_1588	peptide ABC transporter permease	10	12	1	1.2
-	SSA_1589	peptide ABC transporter ATPase	6	6	1	1
-	SSA_1590	TetR/AcrR family transcriptional regulator	95	22	2.01e-12	0.231579
-	SSA_1591	dipeptidase	1	3	1	3
-	SSA_1592	hypothetical protein	0	0	1	#DIV/0!
-	SSA_1593	dipeptidase	0	0	1	#DIV/0!
-	SSA_1594	metalloendopeptidase	1	0	1	0
tehB	SSA_1595	tellurite resistance protein TehB	31	37	5.89e-05	1.19355
-	SSA_1596	hypothetical protein	329	152	0.0587887	0.462006
-	SSA_1597	hypothetical protein	251	96	0.000149	0.38247
-	SSA_1598	hypothetical protein	106	36	0.00359676	0.339623
-	SSA_1599	hypothetical protein	219	86	0.000405	0.392694
-	SSA_1600	hypothetical protein	85	24	8.47e-05	0.282353
smpB	SSA_1601	SsrA-binding protein	119	86	0.653188	0.722689
vacB	SSA_1602	VacB/Rnb family exoribonuclease	76	70	0.384172	0.921053
-	SSA_1603	hypothetical protein	128	102	0.386637	0.796875
secG	SSA_1604	preprotein translocase subunit SecG	1111	1135	0.0660439	1.0216
pmrA	SSA_1605	major facilitator superfamily multi-drug resistance efflux pump PmrA	27	34	1.02e-05	1.25926
coaE	SSA_1606	dephospho-CoA kinase	25	31	1	1.24
mutM	SSA_1607	formamidopyrimidine-DNA glycosylase	27	35	6.48e-07	1.2963
-	SSA_1608	hypothetical protein	26	31	1	1.19231
-	SSA_1610	hypothetical protein	39	40	0.00316272	1.02564
era	SSA_1611	GTP-binding protein Era	37	42	0.000354	1.13514
dgk	SSA_1612	diacylglycerol kinase	49	52	0.000672	1.06122
-	SSA_1613	metalloprotease	115	126	0.00567851	1.09565
-	SSA_1614	acetyltransferase	66	49	0.237534	0.742424
-	SSA_1615	alanine dehydrogenase	9	16	1	1.77778
phoH	SSA_1616	PhoH-like protein	84	106	7.5e-05	1.2619
-	SSA_1617	hypothetical protein	46	61	9.93e-06	1.32609
-	SSA_1618	hypothetical protein	25	40	8.45e-11	1.6
frr	SSA_1619	ribosome recycling factor	267	199	1	0.745318
pyrH	SSA_1620	uridylate kinase	186	264	0.000286	1.41935
-	SSA_1621	amino acid transporter	6	14	1	2.33333
rplA	SSA_1622	50S ribosomal protein L1	760	1226	0.000253	1.61316
rplK	SSA_1623	50S ribosomal protein L11	758	1253	5.51e-05	1.65303
-	SSA_1624	hypothetical protein	30	34	0.000676	1.13333
-	SSA_1625	lactoylglutathione lyase	22	28	1	1.27273
ftsK	SSA_1626	DNA translocase ftsK	44	62	1.06e-06	1.40909
-	SSA_1627	hypothetical protein	432	246	0.826994	0.569444
-	SSA_1628	MutT/nudix family protein	6	5	1	0.833333
ppiA	SSA_1629	cyclophilin type peptidyl-prolyl cis-trans isomerase	122	92	0.544502	0.754098
-	SSA_1630	hypothetical protein	217	127	1	0.585253
srtC	SSA_1631	sortase	139	97	1	0.697842
-	SSA_1632	surface protein	177	131	1	0.740113
-	SSA_1633	FimA fimbrial subunit-like protein	133	76	0.155158	0.571429
-	SSA_1634	Heme utilization/adhesion exoprotein	129	74	0.163303	0.573643
-	SSA_1635	hypothetical protein	176	147	0.444773	0.835227
-	SSA_1636	antibiotic ABC transporter ATPase	26	46	2.89e-11	1.76923
-	SSA_1638	hypothetical protein	60	79	3.64e-07	1.31667
pfs	SSA_1639	5'-methylthioadenosine/S-adenosylhomocysteine nucleosidase	65	87	4.09e-05	1.33846
-	SSA_1640	hypothetical protein	147	171	0.000998	1.16327
-	SSA_1641	MutT/nudix family protein	68	78	0.00069	1.14706
glmU	SSA_1642	bifunctional N-acetylglucosamine-1-phosphate uridyltransferase/glucosamine-1-phosphate acetyltransferase	119	142	0.0214949	1.19328
-	SSA_1643	hypothetical protein	295	252	0.592206	0.854237
-	SSA_1644	hypothetical protein	43	32	0.516389	0.744186
-	SSA_1645	hypothetical protein	42	27	1	0.642857
-	SSA_1646	hypothetical protein	24	33	9.48e-07	1.375
-	SSA_1647	hypothetical protein	15	15	1	1
-	SSA_1648	hypothetical protein	15	13	1	0.866667
-	SSA_1649	hypothetical protein	14	12	1	0.857143
fabG	SSA_1650	3-ketoacyl-ACP reductase	10	10	1	1
-	SSA_1651	hypothetical protein	6	7	1	1.16667
-	SSA_1652	acetyltransferase	14	11	1	0.785714
-	SSA_1653	hypothetical protein	27	13	0.419757	0.481481
-	SSA_1655	hypothetical protein	11	14	1	1.27273
-	SSA_1656	nisin resistance protein	17	15	1	0.882353
-	SSA_1657	hypothetical protein	33	38	0.000534	1.15152
-	SSA_1658	cationic amino acid transporter	8	9	1	1.125
-	SSA_1659	peptide ABC transporter permease	15	13	1	0.866667
-	SSA_1660	peptide ABC transporter ATPase	4	6	1	1.5
-	SSA_1661	hypothetical protein	2	0	1	0
-	SSA_1662	NADH-dependent oxidoreductase	4	6	1	1.5
cpbA	SSA_1663	collagen-binding protein A	306	345	0.208295	1.12745
-	SSA_1664	phosphatidylethanolamine N-methyltransferase	6	9	1	1.5
-	SSA_1665	hypothetical protein	0	0	1	#DIV/0!
-	SSA_1666	collagen-binding surface protein	3	1	1	0.333333
-	SSA_1667	hypothetical protein	0	1	1	#DIV/0!
-	SSA_1668	NrdI protein	2	1	1	0.5
-	SSA_1669	hypothetical protein	1	0	1	0
-	SSA_1670	TetR/AcrR family transcriptional regulator	59	54	0.0154633	0.915254
-	SSA_1671	hypothetical protein	5	2	1	0.4
-	SSA_1672	hypothetical protein	3	2	1	0.666667
-	SSA_1673	hypothetical protein	2	1	1	0.5
-	SSA_1675	hypothetical protein	0	0	1	#DIV/0!
-	SSA_1676	LytTr family transcriptional regulator	37	40	0.000544	1.08108
cylB	SSA_1678	multidrig ABC transporter permease	2	2	1	1
cylA	SSA_1679	multidrig ABC transporter ATPase	0	1	1	#DIV/0!
-	SSA_1680	antibiotic ABC transporter permease	2	2	1	1
-	SSA_1681	antibiotic ABC transporter ATPase	1	1	1	1
-	SSA_1682	hypothetical protein	0	0	1	#DIV/0!
-	SSA_1683	NrdI protein	117	90	0.231879	0.769231
-	SSA_1684	histidine kinase	41	39	0.0187965	0.95122
-	SSA_1685	two-component response transcriptional regulator	40	45	0.000172	1.125
-	SSA_1686	hypothetical protein	36	94	6.85e-28	2.61111
-	SSA_1687	NADH-binding ferric-oxidoreductase	30	82	2.1e-32	2.73333
-	SSA_1689	hypothetical protein	6811	3650	0.805729	0.535898
-	SSA_1690	hypothetical protein	47	68	2.76e-08	1.44681
-	SSA_1691	XRE family transcriptional regulator	82	87	0.000801	1.06098
lacG	SSA_1692	6-phospho-beta-galactosidase	0	1	1	#DIV/0!
lacE	SSA_1693	phosphotransferase system lactose-specific component IIBC	1	1	1	1
lacF	SSA_1694	PTS system lactose-specific transporter subunit IIA	1	1	1	1
-	SSA_1695	BglG family transcriptional antiterminator	1	1	1	1
lacD	SSA_1696	tagatose 1,6-diphosphate aldolase	1	1	1	1
lacC	SSA_1697	tagatose-6-phosphate kinase	1	1	1	1
lacB	SSA_1698	galactose-6-phosphate isomerase subunit LacB	1	1	1	1
lacA	SSA_1699	galactose-6-phosphate isomerase subunit LacA	1	1	1	1
-	SSA_1700	hypothetical protein	1	1	1	1
lacR	SSA_1701	sugar metabolism transcriptional repressor	15	20	1	1.33333
-	SSA_1702	hypothetical protein	47	30	1	0.638298
metS	SSA_1703	methionyl-tRNA synthetase	93	128	0.00164757	1.37634
-	SSA_1704	hypothetical protein	88	111	0.00022	1.26136
-	SSA_1705	hypothetical protein	63	72	0.000156	1.14286
exoA	SSA_1706	exodeoxyribonuclease	42	34	0.132039	0.809524
-	SSA_1707	hypothetical protein	43	43	0.00315537	1
-	SSA_1708	hypothetical protein	3	3	1	1
-	SSA_1709	hypothetical protein	9	5	1	0.555556
-	SSA_1710	XRE family transcriptional regulator	5	11	1	2.2
nth	SSA_1711	endonuclease III	62	83	2.29e-05	1.33871
-	SSA_1712	arsenate reductase	61	87	1.18e-08	1.42623
serA	SSA_1713	D-3-phosphoglycerate dehydrogenase	63	113	1.96e-12	1.79365
serC	SSA_1715	phosphoserine aminotransferase	46	95	2.54e-15	2.06522
-	SSA_1716	restriction endonuclease SsuRB	288	241	0.413594	0.836806
spnIM	SSA_1717	modification methylase DpnIIB	79	80	0.021273	1.01266
dam	SSA_1718	site-specific DNA-methyltransferase	154	63	0.000414	0.409091
-	SSA_1719	hypothetical protein	79	69	0.149249	0.873418
-	SSA_1720	DNA replication intiation control protein YabA	68	65	0.0086823	0.955882
holB	SSA_1721	DNA polymerase III subunit delta'	44	50	0.00121549	1.13636
tmk	SSA_1722	thymidylate kinase	66	65	0.0215167	0.984848
-	SSA_1723	hypothetical protein	77	48	1	0.623377
-	SSA_1724	hypothetical protein	75	109	2.49e-06	1.45333
livF	SSA_1725	branched chain amino acid ABC transporter ATP-binding protein	45	51	0.000231	1.13333
livG	SSA_1726	branched chain amino acid ABC transporter ATP-binding protein	26	40	1.34e-10	1.53846
livM	SSA_1727	branched-chain amino acid ABC transporter permease	24	35	1.52e-08	1.45833
livH	SSA_1728	branched-chain amino acid ABC transporter permease	16	17	1	1.0625
livJ	SSA_1729	branched-chain amino acid ABC transporter substrate-binding protein	253	311	0.00807014	1.22925
-	SSA_1730	hypothetical protein	353	352	0.0169707	0.997167
clpP	SSA_1731	ATP-dependent Clp protease proteolytic subunit	353	438	0.00763439	1.24079
upp	SSA_1732	uracil phosphoribosyltransferase	140	205	2.11e-07	1.46429
-	SSA_1733	hypothetical protein	0	0	1	#DIV/0!
-	SSA_1734	cation (Mg/Ni uptake) transport ATPase	20	26	1	1.3
-	SSA_1735	UreX	31	33	0.000845	1.06452
-	SSA_1736	L-cysteine desulfhydrase	26	28	1	1.07692
metB	SSA_1737	cystathionine gamma-synthase	22	27	1	1.22727
-	SSA_1738	polysaccharide biosynthesis protein	75	88	0.00454301	1.17333
murE	SSA_1739	UDP-N-acetylmuramoylalanyl-D-glutamate--L-lysine ligase	66	53	0.309394	0.80303
-	SSA_1740	hypothetical protein	7	5	1	0.714286
-	SSA_1741	Fe3+-siderophores ABC transporter ATPase	0	1	1	#DIV/0!
-	SSA_1742	ferrichrome-binding protein	5	1	1	0.2
fhuB	SSA_1743	Fe3+-siderophore ABC transporter permease	0	0	1	#DIV/0!
-	SSA_1744	iron ABC transporter permease	0	0	1	#DIV/0!
csbD	SSA_1745	general stress response protein CsbD	3402	1498	0.0444527	0.440329
-	SSA_1746	hypothetical protein	29	36	3.71e-06	1.24138
-	SSA_1747	hypothetical protein	23	31	1	1.34783
ppx	SSA_1748	manganese-dependent inorganic pyrophosphatase	159	236	0.000133	1.48428
pflA	SSA_1749	pyruvate formate-lyase-activating enzyme	22	22	1	1
-	SSA_1750	extracellular nuclease	9	7	1	0.777778
dexS	SSA_1751	dextran glucosidase	22	48	5.34e-18	2.18182
-	SSA_1752	phosphotransferase system, trehalose-specific IIBC component	43	99	9.61e-23	2.30233
treR	SSA_1753	GntR family transcriptional regulator	10	8	1	0.8
-	SSA_1754	hypothetical protein	1374	339	2.01e-14	0.246725
-	SSA_1755	hypothetical protein	587	164	6.66e-11	0.279387
-	SSA_1756	hypothetical protein	167	62	8.26e-05	0.371257
-	SSA_1757	hypothetical protein	75	39	0.645821	0.52
-	SSA_1758	hypothetical protein	29	12	0.217601	0.413793
-	SSA_1759	hypothetical protein	37	14	0.0313098	0.378378
-	SSA_1760	hypothetical protein	30	14	0.267086	0.466667
hlyX	SSA_1761	hemolysin	232	194	0.408093	0.836207
-	SSA_1762	permease	121	144	0.01042	1.19008
-	SSA_1763	molybdenum ABC transporter ATPase	25	30	1	1.2
-	SSA_1764	hypothetical protein	17	18	1	1.05882
-	SSA_1765	hypothetical protein	800	193	2.25e-11	0.24125
-	SSA_1766	bacitracin ABC transporter permease	19	9	1	0.473684
-	SSA_1767	bacitracin ABC transporter ATP-binding protein	34	9	7.25e-06	0.264706
-	SSA_1768	TetR/AcrR family transcriptional regulator	23	10	1	0.434783
-	SSA_1769	hypothetical protein	37	40	0.000217	1.08108
-	SSA_1770	hypothetical protein	24	25	1	1.04167
-	SSA_1771	DNA methyltransferase protein	7	8	1	1.14286
-	SSA_1772	hypothetical protein	30	29	0.00439503	0.966667
-	SSA_1773	hypothetical protein	38	52	3.25e-08	1.36842
cspR	SSA_1774	rRNA methylase	53	44	0.0846832	0.830189
trkA	SSA_1775	potassium transporter peripheral membrane protein	102	111	0.0447144	1.08824
trkH	SSA_1776	Trk family potassium uptake protein	123	140	0.0410541	1.13821
rluB	SSA_1777	ribosomal large subunit pseudouridine synthase B	67	90	3.07e-05	1.34328
scpB	SSA_1778	segregation and condensation protein B	46	57	9.3e-06	1.23913
scpA	SSA_1779	segregation and condensation protein A	51	57	0.00101497	1.11765
xerD	SSA_1780	site-specific tyrosine recombinase XerD	78	79	0.0270045	1.01282
-	SSA_1781	hypothetical protein	62	93	2.29e-08	1.5
-	SSA_1782	hypothetical protein	61	105	5.25e-11	1.72131
-	SSA_1783	deoxyribonucleotide triphosphate pyrophosphatase/unknown domain fusion protein	66	104	2.83e-08	1.57576
murI	SSA_1784	glutamate racemase	48	79	2.57e-09	1.64583
-	SSA_1786	hypothetical protein	1849	1975	0.121746	1.06814
lysA	SSA_1787	diaminopimelate decarboxylase	81	97	0.000368	1.19753
-	SSA_1788	integral membrane protein, receptor	126	159	6.47e-05	1.2619
-	SSA_1789	HD superfamily metal-dependent phosphohydrolase	72	91	2.88e-05	1.26389
-	SSA_1790	SpoU rRNA methylase family protein	101	89	0.105051	0.881188
acyP	SSA_1791	acylphosphatase	38	25	0.767423	0.657895
yidC	SSA_1792	OxaA-like protein precursor	272	162	0.70146	0.595588
-	SSA_1793	histidine kinase (sensor protein)	31	40	9.1e-05	1.29032
-	SSA_1794	two-component response transcriptional regulator	22	33	1.55e-09	1.5
-	SSA_1795	guanosine 3',5'-bis-pyrophosphate (ppGpp) synthetase	31	37	1.34e-05	1.19355
greA	SSA_1796	transcription elongation factor GreA	208	138	1	0.663462
pabC	SSA_1797	aminodeoxychorismate lyase	270	385	0.00251939	1.42593
-	SSA_1798	hypothetical protein	60	78	9.93e-06	1.3
-	SSA_1799	acetyltransferase	82	128	4.27e-08	1.56098
murC	SSA_1800	UDP-N-acetylmuramate--L-alanine ligase	71	110	7.35e-09	1.5493
-	SSA_1801	hypothetical protein	287	361	0.0070008	1.25784
snf	SSA_1802	Snf2 family protein	52	71	0.00192779	1.36538
engA	SSA_1803	GTP-binding protein EngA	114	83	1	0.72807
-	SSA_1804	NADPH-flavin oxidoreductase	95	68	0.883327	0.715789
dnaI	SSA_1805	primosomal protein DnaI	115	90	0.397978	0.782609
dnaB	SSA_1806	replication initiation/membrane attachment protein DnaB	162	66	0.00088	0.407407
nrdR	SSA_1807	NrdR family transcriptional regulator	168	98	0.894539	0.583333
rgfB	SSA_1808	hypothetical protein	75	56	0.618785	0.746667
ptsG	SSA_1809	PTS system glucose-specific EIIC BA component (EIICBA-Glc) (EII- Glc/EIII-Glc)	98	101	0.0917923	1.03061
csrR	SSA_1810	two-component response transcriptional regulator	158	168	0.00804746	1.06329
gnd	SSA_1811	6-phosphogluconate dehydrogenase	174	202	0.0160173	1.16092
-	SSA_1812	modification methylase	2755	952	0.00484234	0.345554
-	SSA_1813	hypothetical protein	884	230	3.99e-08	0.260181
-	SSA_1814	hypothetical protein	687	129	1.91e-28	0.187773
-	SSA_1815	hypothetical protein	641	147	1.12e-14	0.229329
-	SSA_1816	hypothetical protein	500	108	2.15e-12	0.216
-	SSA_1817	hypothetical protein	424	102	5.2e-09	0.240566
-	SSA_1818	very short patch repair endonuclease	523	176	2.67e-06	0.33652
valS	SSA_1819	valyl-tRNA synthetase	88	66	1	0.75
-	SSA_1820	hypothetical protein	40	22	0.59116	0.55
rimL	SSA_1821	ribosomal protein N-acetylase	39	51	8.2e-07	1.30769
-	SSA_1822	hypothetical protein	41	47	0.000257	1.14634
-	SSA_1823	hypothetical protein	26	32	0.000117	1.23077
-	SSA_1824	hypothetical protein	27	32	0.000533	1.18519
-	SSA_1825	hypothetical protein	3	3	1	1
glpK	SSA_1826	glycerol kinase	0	0	1	#DIV/0!
glp	SSA_1827	alpha-glycerophosphate oxidase	0	0	1	#DIV/0!
glpF	SSA_1828	glycerol uptake facilitator protein	0	0	1	#DIV/0!
-	SSA_1829	RNA methyltransferase	37	44	0.00178985	1.18919
-	SSA_1830	aminoglycoside phosphotransferase	29	11	0.0739041	0.37931
recX	SSA_1831	recombination regulator RecX	53	13	3.81e-08	0.245283
-	SSA_1832	hypothetical protein	2231	1426	0.121326	0.639175
-	SSA_1833	hypothetical protein	1127	259	8.66e-17	0.229814
raiA	SSA_1834	30S ribosomal interface protein S30EA	711	836	0.0254084	1.17581
comFC	SSA_1835	late competence protein	1	94	0	94
comFA	SSA_1836	superfamily II ATP-dependent DNA/RNA helicase	1	78	0	78
-	SSA_1837	hypothetical protein	31	25	0.0934103	0.806452
cysK	SSA_1839	cysteine synthase	563	682	0.0725963	1.21137
-	SSA_1840	hypothetical protein	101	107	0.00239626	1.05941
pplB	SSA_1841	Cof family protein/peptidyl-prolyl cis-trans isomerase, cyclophilin type	99	108	0.0457554	1.09091
-	SSA_1842	two-component response transcriptional regulator	30	37	3.12e-06	1.23333
-	SSA_1843	histidine kinase	30	31	0.0010572	1.03333
-	SSA_1844	hypothetical protein	261	380	0.000575	1.45594
pkn	SSA_1845	serine/threonine protein kinase	170	191	0.0299653	1.12353
ddl	SSA_1846	phosphoprotein phosphatase	145	168	0.000797	1.15862
sunL	SSA_1847	rRNA methyltransferase RsmB	119	87	1	0.731092
fmt	SSA_1848	methionyl-tRNA formyltransferase	30	37	1.34e-05	1.23333
priA	SSA_1849	primosome assembly protein PriA	19	26	1	1.36842
rpoZ	SSA_1850	DNA-directed RNA polymerase subunit omega	352	183	0.177913	0.519886
gmk	SSA_1851	guanylate kinase	207	278	0.000817	1.343
-	SSA_1852	hypothetical protein	695	699	0.819132	1.00576
luxS	SSA_1853	S-ribosylhomocysteine lyase	68	119	1.61e-10	1.75
-	SSA_1854	hypothetical protein	168	147	0.346577	0.875
-	SSA_1855	hypothetical protein	65	69	0.00501657	1.06154
-	SSA_1856	hypothetical protein	146	160	0.000286	1.09589
-	SSA_1857	DivIVA domain-containing protein	1376	1220	0.510659	0.886628
-	SSA_1858	hypothetical protein	79	33	0.0191132	0.417722
recU	SSA_1859	Holliday junction-specific endonuclease	127	200	9.99e-09	1.5748
pbp1A	SSA_1860	penicillin-binding protein 1A	125	175	0.000689	1.4
pepC	SSA_1861	aminopeptidase	101	80	1	0.792079
-	SSA_1862	hypothetical protein	41	55	1.4e-07	1.34146
nadE	SSA_1863	NAD synthetase	46	52	0.000851	1.13043
pncB	SSA_1864	nicotinate phosphoribosyltransferase	53	57	0.00335142	1.07547
-	SSA_1865	thioredoxin reductase	101	159	3.64e-09	1.57426
-	SSA_1866	hypothetical protein	47	71	1.89e-08	1.51064
-	SSA_1867	polar amino acid ABC transporter ATPase	141	176	8.46e-05	1.24823
-	SSA_1868	arginine/histidine ABC transporter permease	76	136	4.57e-11	1.78947
rheB	SSA_1869	ATP-dependent RNA helicase	58	53	0.0579151	0.913793
mraY	SSA_1870	phospho-N-acetylmuramoyl-pentapeptide-transferase	163	169	0.106673	1.03681
pbpX	SSA_1871	penicillin-binding protein 2X	131	104	0.606418	0.793893
ftsL	SSA_1872	cell division protein	290	143	0.195256	0.493103
mraW	SSA_1873	S-adenosyl-methyltransferase MraW	192	169	0.517037	0.880208
yorfE	SSA_1874	hypothetical protein	22	12	1	0.545455
-	SSA_1875	hypothetical protein	14	13	1	0.928571
-	SSA_1876	hypothetical protein	8	13	1	1.625
-	SSA_1877	hypothetical protein	22	20	1	0.909091
-	SSA_1878	hypothetical protein	418	309	0.666429	0.739234
glyS	SSA_1879	glycyl-tRNA synthetase subunit beta	108	177	3.91e-05	1.63889
glyQ	SSA_1880	glycyl-tRNA synthetase subunit alpha	58	105	5.12e-11	1.81034
-	SSA_1881	hypothetical protein	119	145	0.000226	1.21849
prtS	SSA_1882	subtilisin-like serine proteases	17	19	1	1.11765
-	SSA_1883	hypothetical protein	1945	368	3.8e-15	0.189203
-	SSA_1884	hypothetical protein	2144	405	3.57e-15	0.188899
-	SSA_1888	hypothetical protein	1059	242	2.08e-10	0.228517
-	SSA_1889	hypothetical protein	4	426	0	106.5
-	SSA_1890	acetyltransferase	30	35	7.03e-05	1.16667
-	SSA_1891	aldo/keto reductase	39	41	0.00156954	1.05128
-	SSA_1892	hypothetical protein	114	84	0.294668	0.736842
nagA	SSA_1893	N-acetylglucosamine-6-phosphate deacetylase	63	98	2.79e-08	1.55556
rbfA	SSA_1895	ribosome-binding factor A	143	133	0.0740772	0.93007
infB	SSA_1896	translation initiation factor IF-2	83	68	0.622344	0.819277
-	SSA_1897	hypothetical protein	28	35	0.000136	1.25
-	SSA_1899	hypothetical protein	36	50	3.33e-07	1.38889
nusA	SSA_1900	transcription elongation factor NusA	34	47	5.74e-06	1.38235
-	SSA_1901	hypothetical protein	31	52	1.31e-12	1.67742
trmB	SSA_1902	tRNA (guanine-N(7)-)-methyltransferase	274	305	0.0560071	1.11314
-	SSA_1903	hypothetical protein	162	186	0.014735	1.14815
-	SSA_1904	multidrug ABC transporter permease	34	53	2.31e-08	1.55882
-	SSA_1905	multidrug ABC transporter ATPase	27	40	5.55e-10	1.48148
hit	SSA_1906	diadenosine tetraphosphate (Ap4A) hydrolase	94	81	0.0501183	0.861702
-	SSA_1907	hypothetical protein	555	214	7.5e-05	0.385586
-	SSA_1909	LytR family transcriptional regulator	208	238	0.0182252	1.14423
-	SSA_1910	hypothetical protein	83	109	6.37e-05	1.31325
-	SSA_1911	hypothetical protein	57	61	0.000368	1.07018
-	SSA_1912	hypothetical protein	2	0	1	0
-	SSA_1913	xanthine/uracil permease family protein	3	4	1	1.33333
-	SSA_1914	hypothetical protein	8	8	1	1
-	SSA_1915	hypothetical protein	18	16	1	0.888889
-	SSA_1916	hypothetical protein	84	62	0.768095	0.738095
adh	SSA_1917	alcohol dehydrogenase	2	3	1	1.5
-	SSA_1918	phosphotransferase system, mannose-specific EIIAB	104	186	3.3e-12	1.78846
-	SSA_1919	phosphotransferase system, mannose-specific EIIC	85	153	9.47e-12	1.8
-	SSA_1920	phosphotransferase system, mannose-specific EIID	118	208	8.94e-11	1.76271
-	SSA_1921	hypothetical protein	97	99	0.00341051	1.02062
-	SSA_1922	hypothetical protein	20	33	4.82e-12	1.65
-	SSA_1923	NADPH-quinone reductase	22	34	9.69e-10	1.54545
-	SSA_1924	TetR/AcrR family transcriptional regulator	101	117	0.00152668	1.15842
serS	SSA_1925	seryl-tRNA synthetase	58	101	2.75e-11	1.74138
-	SSA_1926	hypothetical protein	5	8	1	1.6
shetA	SSA_1927	exfoliative toxin	280	329	0.013572	1.175
-	SSA_1928	acyl-CoA dehydrogenase	255	336	0.0019417	1.31765
mip	SSA_1929	macrophage infectivity potentiator protein	223	332	2.81e-05	1.48879
accA	SSA_1930	acetyl-CoA carboxylase subunit alpha	58	117	4.47e-15	2.01724
accD	SSA_1931	acetyl-CoA carboxylase subunit beta	60	112	4.23e-12	1.86667
accC	SSA_1932	acetyl-CoA carboxylase biotin carboxylase subunit	54	97	2.51e-12	1.7963
fabZ	SSA_1933	(3R)-hydroxymyristoyl-ACP dehydratase	65	121	6.24e-14	1.86154
accB	SSA_1934	acetyl-CoA carboxylase biotin carboxyl carrier protein subunit	46	66	4.3e-09	1.43478
fabF	SSA_1935	3-oxoacyl-ACP synthase	46	86	4.44e-12	1.86957
fabG	SSA_1936	3-ketoacyl-ACP reductase	61	96	8.92e-08	1.57377
fabD	SSA_1937	malonyl-CoA:ACP transacylase	55	88	2.74e-08	1.6
fabK	SSA_1938	enoyl-acyl carrier protein(ACP) reductase	94	147	6.58e-09	1.56383
acpP	SSA_1939	acyl carrier protein	9736	10922	0.264616	1.12182
fabH	SSA_1940	3-oxoacyl-ACP synthase	98	173	6.55e-12	1.76531
-	SSA_1941	hypothetical protein	114	198	4.34e-11	1.73684
phaB	SSA_1942	enoyl-CoA hydratase	39	36	0.01007	0.923077
lysC	SSA_1943	aspartate kinase	63	67	0.00373453	1.06349
-	SSA_1944	oligopeptide transport ATP-binding protein	224	163	1	0.727679
-	SSA_1945	oligopeptide transport ATP-binding protein	98	97	0.0237099	0.989796
-	SSA_1946	oligopeptide transport system permease	86	95	0.00160364	1.10465
-	SSA_1947	oligopeptide transport system permease	118	105	0.474339	0.889831
-	SSA_1948	oligopeptide-binding lipoprotein	382	323	1	0.84555
-	SSA_1949	AliA protein	44	36	0.212442	0.818182
-	SSA_1950	peptide ABC transporter periplasmic protein	494	498	0.811225	1.0081
pbp3	SSA_1951	penicillin-binding protein 3	58	56	0.0333339	0.965517
-	SSA_1952	ABC transporter permease	61	75	0.00013	1.22951
nifU	SSA_1953	NifU family protein	26	34	3.16e-06	1.30769
-	SSA_1954	class V aminotransferase	38	39	0.0179719	1.02632
-	SSA_1955	ABC transporter permease	55	66	0.000258	1.2
-	SSA_1956	ABC transporter ATPase	96	100	0.00757827	1.04167
rgpG	SSA_1957	glycosyl transferase N-acetylglucosaminyltransferase	73	113	1.31e-08	1.54795
mecA	SSA_1958	adaptor protein	98	98	0.0169129	1
bacA	SSA_1959	undecaprenyl pyrophosphate phosphatase	47	68	8.69e-07	1.44681
-	SSA_1960	hypothetical protein	16	19	1	1.1875
-	SSA_1961	amino acid ABC transporter substrate-binding protein	33	47	2.53e-06	1.42424
-	SSA_1962	amino acid ABC transporter ATP-binding protein	43	74	4.35e-11	1.72093
-	SSA_1964	hypothetical protein	11528	9097	0.591777	0.789122
-	SSA_1965	stomatin/prohibitin-like membrane protease subunits	132	96	1	0.727273
ilvA	SSA_1967	threonine dehydratase	17	14	1	0.823529
ilvC	SSA_1968	ketol-acid reductoisomerase	132	173	0.00186821	1.31061
ilvH	SSA_1969	acetolactate synthase 3 regulatory subunit	47	87	3.16e-16	1.85106
ilvB	SSA_1970	acetolactate synthase catalytic subunit	53	81	2.35e-08	1.5283
-	SSA_1971	hypothetical protein	80	47	1	0.5875
-	SSA_1972	two-component response transcriptional regulator	42	23	0.984716	0.547619
-	SSA_1973	histidine kinase	21	17	1	0.809524
-	SSA_1974	multidrug ABC transporter permease	29	34	1.21e-05	1.17241
-	SSA_1975	multidrug ABC transporter ATPase	4	1	1	0.25
-	SSA_1976	hypothetical protein	498	481	0.144195	0.965863
-	SSA_1978	dihydroxyacetone kinase family protein	274	336	0.0323692	1.22628
asp	SSA_1979	alkaline-shock protein	573	514	0.404803	0.897033
rpmB	SSA_1980	50S ribosomal protein L28	10449	16242	0.0557859	1.55441
-	SSA_1981	hypothetical protein	19	23	1	1.21053
-	SSA_1982	LytR/AlgR family transcriptional regulator	37	41	0.000427	1.10811
-	SSA_1984	cell surface SD repeat-containing protein	1	1	1	1
-	SSA_1985	hypothetical protein	2	2	1	1
-	SSA_1986	acetyltransferase	20	18	1	0.9
-	SSA_1987	hypothetical protein	12	13	1	1.08333
-	SSA_1988	ABC transporter permease	11	13	1	1.18182
-	SSA_1989	ABC transporter ATPase	19	16	1	0.842105
-	SSA_1990	Zn-porter lipoprotein	5	3	1	0.6
phtA	SSA_1991	histidine triad protein A	5	3	1	0.6
fba	SSA_1992	fructose-bisphosphate aldolase	2558	3689	0.103355	1.44214
-	SSA_1993	hypothetical protein	354	308	0.652137	0.870056
pyrG	SSA_1994	CTP synthetase	42	43	0.00994235	1.02381
-	SSA_1995	hypothetical protein	84	44	1	0.52381
rpoE	SSA_1996	DNA-directed RNA polymerase subunit delta	1691	933	0.0393124	0.551745
-	SSA_1997	membrane spanning protein	22	8	1	0.363636
tig	SSA_1998	trigger factor	659	619	1	0.939302
-	SSA_1999	hypothetical protein	39	40	0.000893	1.02564
-	SSA_2000	hypothetical protein	27	43	8.4e-11	1.59259
thiD	SSA_2001	phosphomethylpyrimidine kinase	45	52	0.000392	1.15556
truA	SSA_2002	tRNA pseudouridine synthase A	55	71	0.000103	1.29091
zmpB	SSA_2004	Zinc metalloprotease zmpB	96	216	1.34e-08	2.25
dnaJ	SSA_2005	molecular chaperone DnaJ	64	84	2.19e-05	1.3125
-	SSA_2006	4-methyl-5(beta-hydroxyethyl)-thiazole monophosphate synthesis protein	42	39	0.0120877	0.928571
dnaK	SSA_2007	molecular chaperone DnaK	264	258	0.275425	0.977273
grpE	SSA_2008	heat shock protein GrpE	234	168	1	0.717949
hrcA	SSA_2009	heat-inducible transcription repressor	403	515	0.014166	1.27792
-	SSA_2010	multidrug ABC transporter permease	24	27	1	1.125
-	SSA_2011	multidrug ABC transporter ATPase	18	20	1	1.11111
-	SSA_2012	hypothetical protein	17	23	1	1.35294
-	SSA_2013	hypothetical protein	33	34	0.00327603	1.0303
-	SSA_2014	D-alanyl-D-alanine carboxypeptidase	80	78	0.0371807	0.975
-	SSA_2015	phosphoglycerate mutase	68	65	0.0496378	0.955882
[truncated: 437 more rows]

## Sheet: complemented strain
Name	Synonym	Product	Expression WT	Expression 0959_c	qValue WT vs 0959_c	fold change
-	predicted RNA	-	160	269	0.000145421
-	predicted RNA	-	504	638	0.00284353
-	predicted RNA	-	352	128	9.53443e-06
-	predicted RNA	antisense: ssaB	219	105	0.00878039
-	predicted RNA	-	193	299	0.00679413
-	predicted RNA	-	218	91	8.44952e-05
-	predicted RNA	-	305	148	0.00481328
-	predicted RNA	antisense: SSA_0588	331	132	3.84185e-07
-	predicted RNA	-	178	227	0.00570697
-	predicted RNA	antisense: rpsU	1510	657	0.00189235
-	predicted RNA	-	33453	36228	0.000633056
-	predicted RNA	-	175	53	5.11665e-07
-	predicted RNA	antisense: SSA_1544	255	110	2.45937e-05
-	predicted RNA	-	567	379	0.679557
-	predicted RNA	-	341	275	1
-	predicted RNA	-	281	278	0.672164
-	predicted RNA	-	269	309	0.138434
-	predicted RNA	-	684	785	0.0328253
-	predicted RNA	-	227	248	0.24876
-	predicted RNA	-	1018	682	0.647997
-	predicted RNA	-	359	223	0.193807
-	predicted RNA	-	448	439	0.297641
-	predicted RNA	antisense: SSA_2471	7430	4291	0.276137
-	predicted RNA	antisense: SSA_0296	209	174	1
-	predicted RNA	-	96	134	0.0147949
-	predicted RNA	-	350	374	0.295618
-	predicted RNA	-	883	689	1
-	predicted RNA	-	525	257	0.0287338
-	predicted RNA	-	249	133	0.0803023
-	predicted RNA	-	709	429	0.042917
-	predicted RNA	-	572	469	1
-	predicted RNA	-	8287	7461	0.871277
-	predicted RNA	-	8832	7285	1
-	predicted RNA	-	238	188	1
-	predicted RNA	-	418	244	0.132251
-	predicted RNA	-	390	309	0.866174
-	predicted RNA	antisense: SSA_0683	651	382	0.14189
-	predicted RNA	-	363	301	1
-	predicted RNA	-	1277	950	1
-	predicted RNA	-	218	181	1
-	predicted RNA	-	572	466	1
-	predicted RNA	-	203	205	0.591609
-	predicted RNA	-	258	214	1
-	predicted RNA	-	762	493	0.436762
-	predicted RNA	-	1987	1630	1
-	predicted RNA	-	492	432	0.975591
-	predicted RNA	-	390	247	0.5167
-	predicted RNA	antisense: rpsT	1728	911	0.170336
-	predicted RNA	-	357	263	1
-	predicted RNA	-	284	204	1
-	predicted RNA	-	232	109	0.0227936
-	predicted RNA	-	195	126	0.392503
-	predicted RNA	-	259	244	0.628947
-	predicted RNA	-	314	222	0.448503
-	predicted RNA	-	249	247	0.25118
-	predicted RNA	-	1042	721	0.742938
-	predicted RNA	-	389	337	0.874486
-	predicted RNA	-	195	163	1
-	predicted RNA	-	194	106	0.101707
-	predicted RNA	-	165	176	0.23307
-	predicted RNA	-	269	275	0.341764
-	predicted RNA	antisense: SSA_1434	460	244	0.0269185
-	predicted RNA	-	328	280	1
-	predicted RNA	-	686	480	0.268378
-	predicted RNA	-	1517	1004	0.489556
-	predicted RNA	-	227	237	0.761147
-	predicted RNA	-	645	436	0.489485
-	predicted RNA	-	237	199	1
-	predicted RNA	-	1704	979	0.311719
-	predicted RNA	antisense: acpP	239	151	0.251052
-	predicted RNA	antisense: SSA_1964	285	156	0.0845153
-	predicted RNA	antisense: rpmB	290	218	1
-	predicted RNA	antisense: rpoE	180	87	0.0102079
-	predicted RNA	-	222	130	0.168822
-	predicted RNA	-	568	617	0.0858589
-	predicted RNA	-	317	291	0.751989
-	predicted RNA	-	345	319	1
-	predicted RNA	-	1009	571	0.326844
-	predicted RNA	-	1661	1415	1
-	predicted RNA	-	634	569	0.60222
-	predicted RNA	-	213	154	1
-	predicted RNA	-	70348	66091	1
-	predicted RNA	antisense: SSA_2283	2761	1570	0.442306
-	predicted RNA	-	36956	28322	0.0552374
dnaA	SSA_0001	chromosomal replication initiation protein	333	283	1	0.84985
dnaN	SSA_0002	DNA polymerase III subunit beta	314	266	0.934359	0.847134
-	SSA_0004	lipoprotein	2060	1630	1	0.791262
ychF	SSA_0005	GTP-dependent nucleic acid-binding protein EngD	129	134	0.529009	1.03876
pth	SSA_0006	peptidyl-tRNA hydrolase	30	27	0.680733	0.9
trcF	SSA_0008	transcription-repair coupling factor	43	34	1	0.790698
-	SSA_0009	ribosome-associated heat shock protein (S4)	1122	809	1	0.721034
divIC	SSA_0010	cell division protein DivIC	523	404	1	0.772467
-	SSA_0011	hypothetical protein	281	232	1	0.825623
-	SSA_0012	Beta-lactamase class A	331	259	1	0.782477
mesJ	SSA_0013	PP family ATPase	247	207	0.997973	0.838057
hpt	SSA_0014	hypoxanthine guanine phosphoribosyltransferase	1056	876	1	0.829545
ftsH	SSA_0015	membrane ATPase FtsH	1036	759	0.866543	0.732625
comX	SSA_0016	ComX1, transcriptional regulator of competence-specific genes	55	28	0.0116904	0.509091
mreC	SSA_0017	rod shape-determining protein MreC	59	55	0.621615	0.932203
mreD	SSA_0018	cell-shape determining protein MreD	37	38	0.220127	1.02703
pcsB	SSA_0019	secreted antigen GbpB/SagA; peptidoglycan hydrolase; PcsB protein	2537	2899	0.442306	1.14269
prsA	SSA_0020	ribose-phosphate pyrophosphokinase	326	310	0.543529	0.95092
-	SSA_0021	hypothetical protein	918	717	1	0.781046
srtB	SSA_0022	surface protein cell wall anchor	64	72	0.0651527	1.125
aspC	SSA_0023	aromatic amino acid aminotransferase	97	99	0.731613	1.02062
recO	SSA_0025	DNA repair protein RecO	67	64	0.407723	0.955224
plsX	SSA_0026	glycerol-3-phosphate acyltransferase PlsX	70	85	0.0103698	1.21429
acp	SSA_0027	acyl carrier protein	916	712	1	0.777293
purC	SSA_0028	phosphoribosylaminoimidazole-succinocarboxamide synthase	1	1	1	1
purL	SSA_0030	phosphoribosylformylglycinamidine synthase	1	2	1	2
purF	SSA_0031	amidophosphoribosyltransferase	3	2	1	0.666667
purM	SSA_0032	phosphoribosylaminoimidazole synthetase	1	3	1	3
purN	SSA_0033	phosphoribosylglycinamide formyltransferase	1	4	1	4
-	SSA_0034	hypothetical protein	10	9	1	0.9
purH	SSA_0035	bifunctional phosphoribosylaminoimidazolecarboxamide formyltransferase/IMP cyclohydrolase	10	9	1	0.9
-	SSA_0036	hypothetical protein	0	0	1	#DIV/0!
purD	SSA_0037	phosphoribosylamine--glycine ligase	3	3	1	1
purE	SSA_0039	phosphoribosylaminoimidazole carboxylase catalytic subunit	3	3	1	1
purK	SSA_0040	phosphoribosylaminoimidazole carboxylase ATPase subunit	3	4	1	1.33333
-	SSA_0041	hypothetical protein	31	29	0.746502	0.935484
-	SSA_0042	amino acid recemase	38	40	0.0969949	1.05263
-	SSA_0043	hypothetical protein	99	116	0.0117385	1.17172
-	SSA_0044	hypothetical protein	242	169	1	0.698347
-	SSA_0045	hypothetical protein	142	95	0.773495	0.669014
purB	SSA_0046	adenylosuccinate lyase	150	135	0.914247	0.9
-	SSA_0047	NAD(P)H dehydrogenase (quinone)	68	67	0.520271	0.985294
-	SSA_0048	TetR/AcrR family transcriptional regulator	30	39	0.00183277	1.3
-	SSA_0049	dihydroxyacetone kinase subunit DhaK	1	3	1	3
-	SSA_0050	dihydroxyacetone kinase phosphatase domain-containing protein	0	1	1	#DIV/0!
-	SSA_0051	PTS system mannnose-specific transporter subunit IIA	1	1	1	1
-	SSA_0052	GntR family transcriptional regulator	498	435	0.814357	0.873494
-	SSA_0053	beta-galactosidase	2	3	1	1.5
-	SSA_0054	phosphotransferase system sugar-specific EIIB component	0	0	1	#DIV/0!
-	SSA_0055	PTS system transporter subunit IIC	0	2	1	#DIV/0!
-	SSA_0056	phosphotransferase system sugar-specific EIID component	0	0	1	#DIV/0!
-	SSA_0057	phosphotransferase system sugar-specific EII component	1	0	1	0
agaS	SSA_0060	tagatose-6-phosphate ketose/aldose isomerase	0	1	1	#DIV/0!
-	SSA_0061	tagatose 1,6-diphosphate aldolase	0	0	1	#DIV/0!
galM	SSA_0062	aldose 1-epimerase	1	1	1	1
ruvB	SSA_0063	Holliday junction DNA helicase RuvB	33	36	0.0966076	1.09091
-	SSA_0064	hypothetical protein	38	44	0.0159671	1.15789
-	SSA_0065	low molecular weight phosphotyrosine protein phosphatase	90	95	0.266672	1.05556
-	SSA_0066	hypothetical protein	44	42	0.403098	0.954545
-	SSA_0067	acyltransferase	45	49	0.104663	1.08889
adhE	SSA_0068	bifunctional acetaldehyde-CoA/alcohol dehydrogenase	32	32	0.4075	1
-	SSA_0069	hypothetical protein	5	5	1	1
axe1	SSA_0070	acetylxylan esterase	28	24	0.751989	0.857143
nanE	SSA_0071	N-acetylmannosamine-6-phosphate 2-epimerase	0	0	1	#DIV/0!
-	SSA_0072	sugar ABC transporter	0	0	1	#DIV/0!
-	SSA_0073	hypothetical protein	0	0	1	#DIV/0!
-	SSA_0074	sugar ABC transporter substrate-binding protein	0	1	1	#DIV/0!
-	SSA_0075	sugar ABC transporter permease	0	0	1	#DIV/0!
-	SSA_0076	sugar ABC transporter permease	0	0	1	#DIV/0!
-	SSA_0077	oxidoreductase	0	0	1	#DIV/0!
-	SSA_0078	N-acetylneuraminate lyase	1	0	1	0
glk	SSA_0079	ROK family protein	0	1	1	#DIV/0!
blpT	SSA_0080	superfamily I DNA/RNA helicase	0	0	1	#DIV/0!
-	SSA_0081	RpiR family transcriptional regulator	74	63	0.78073	0.851351
-	SSA_0083	hypothetical protein	122	114	0.690851	0.934426
ntpI	SSA_0085	V-type ATP synthase subunit I	116	133	0.156248	1.14655
ntpK	SSA_0086	V-type ATP synthase subunit K	50	58	0.0173401	1.16
ntpE	SSA_0087	V-type sodium ATPase subunit E	69	68	0.547506	0.985507
ntpC	SSA_0088	V-type sodium ATPase subunit C	69	82	0.0149908	1.18841
ntpG	SSA_0089	V-type ATP synthase subunit F	75	83	0.0280814	1.10667
-	SSA_0090	acetyltransferase	64	67	0.26594	1.04688
ntpA	SSA_0091	V-type ATP synthase subunit A	90	86	0.708453	0.955556
ntpB	SSA_0092	V-type ATP synthase subunit B	113	123	0.287882	1.0885
ntpD	SSA_0093	V-type ATP synthase subunit D	205	207	0.780991	1.00976
-	SSA_0094	cell wall metabolism, LysM type protein	48	61	0.0122429	1.27083
thrC	SSA_0095	threonine synthase	89	106	0.206362	1.19101
norN	SSA_0097	MATE family transporter	20	20	1	1
-	SSA_0098	HAD superfamily hydrolase	22	22	1	1
-	SSA_0099	hypothetical protein	35	36	0.190101	1.02857
polA	SSA_0100	DNA polymerase I	41	44	0.480047	1.07317
-	SSA_0101	hypothetical protein	36	47	0.00284353	1.30556
-	SSA_0102	hypothetical protein	66	78	0.0524968	1.18182
-	SSA_0103	hypothetical protein	39	50	0.0151105	1.28205
tgt	SSA_0104	queuine tRNA-ribosyltransferase	41	48	0.050666	1.17073
-	SSA_0105	uridine kinase	35	50	6.9925e-05	1.42857
rpsJ	SSA_0106	30S ribosomal protein S10	314	362	0.104093	1.15287
rplC	SSA_0107	50S ribosomal protein L3	202	252	0.127249	1.24752
rplD	SSA_0108	50S ribosomal protein L4	217	244	0.312993	1.12442
rplW	SSA_0109	50S ribosomal protein L23	167	246	0.000393032	1.47305
rplB	SSA_0110	50S ribosomal protein L2	211	239	0.189343	1.1327
rpsS	SSA_0111	30S ribosomal protein S19	185	208	0.0762218	1.12432
rplV	SSA_0112	50S ribosomal protein L22	187	208	0.0606619	1.1123
rpsC	SSA_0113	30S ribosomal protein S3	181	215	0.220127	1.18785
rplP	SSA_0114	50S ribosomal protein L16	250	288	0.160978	1.152
rpmC	SSA_0115	50S ribosomal protein L29	184	188	0.355593	1.02174
rpsQ	SSA_0116	30S ribosomal protein S17	328	339	0.217017	1.03354
rplN	SSA_0117	50S ribosomal protein L14	205	232	0.0351058	1.13171
rplX	SSA_0118	50S ribosomal protein L24	239	248	0.143027	1.03766
rplE	SSA_0119	50S ribosomal protein L5	221	214	0.986892	0.968326
rpsH	SSA_0120	30S ribosomal protein S8	393	455	0.169601	1.15776
-	SSA_0121	hypothetical protein	200	274	0.00284353	1.37
rplF	SSA_0122	50S ribosomal protein L6	254	260	0.65784	1.02362
rplR	SSA_0123	50S ribosomal protein L18	226	231	0.189343	1.02212
rpsE	SSA_0124	30S ribosomal protein S5	273	314	0.254901	1.15018
rpmD	SSA_0125	50S ribosomal protein L30	204	265	0.0116904	1.29902
rplO	SSA_0126	50S ribosomal protein L15	222	258	0.103123	1.16216
secY	SSA_0127	preprotein translocase subunit SecY	224	250	0.182842	1.11607
adk	SSA_0128	adenylate kinase	104	108	0.165874	1.03846
infA	SSA_0129	translation initiation factor IF-1	1352	1518	0.171793	1.12278
rpsM	SSA_0130	30S ribosomal protein S13	723	947	0.034526	1.30982
rpsK	SSA_0131	30S ribosomal protein S11	465	608	0.0432276	1.30753
rpoA	SSA_0132	DNA-directed RNA polymerase subunit alpha	392	532	0.0226578	1.35714
rplQ	SSA_0133	50S ribosomal protein L17	523	662	0.0591134	1.26577
mrcB	SSA_0134	membrane carboxypeptidase	100	107	0.258144	1.07
adcR	SSA_0135	multiple antibiotic resistance operon transcription repressor MarR	22	25	1	1.13636
adcC	SSA_0136	zinc ABC transporter	17	22	1	1.29412
adcB	SSA_0137	zinc ABC transporter permease	13	17	1	1.30769
adcA	SSA_0138	Zn-binding lipoprotein	38	37	0.350061	0.973684
-	SSA_0139	copper transport operon or penicillinase transcriptional repressor	4	9	1	2.25
ctpA	SSA_0140	copper-translocating P-type ATPase	10	12	1	1.2
-	SSA_0141	copper chaperone	13	12	1	0.923077
-	SSA_0142	hypothetical protein	172	171	0.241869	0.994186
-	SSA_0143	hypothetical protein	357	411	0.292778	1.15126
-	SSA_0144	TetR family transcriptional regulator	205	165	0.925312	0.804878
-	SSA_0145	TetR family transcriptional regulator	343	238	0.747286	0.693878
-	SSA_0146	DNA repair ATPase	0	0	1	#DIV/0!
-	SSA_0148	sugar ABC transporter ATP-binding protein	67	81	0.010843	1.20896
-	SSA_0149	hypothetical protein	19	17	1	0.894737
-	SSA_0150	hypothetical protein	59	49	1	0.830508
-	SSA_0151	hypothetical protein	23	19	1	0.826087
-	SSA_0152	hypothetical protein	29	21	0.972411	0.724138
-	SSA_0153	hypothetical protein	58	41	0.942218	0.706897
-	SSA_0154	hypothetical protein	176	101	0.102992	0.573864
-	SSA_0155	hypothetical protein	26	23	1	0.884615
-	SSA_0156	chaperone ATPase	48	31	0.287914	0.645833
-	SSA_0157	hypothetical protein	519	423	1	0.815029
-	SSA_0158	hypothetical protein	142	115	1	0.809859
-	SSA_0159	hypothetical protein	189	140	1	0.740741
-	SSA_0160	hypothetical protein	105	74	1	0.704762
-	SSA_0161	hypothetical protein	36	26	1	0.722222
-	SSA_0162	hypothetical protein	35	28	1	0.8
-	SSA_0163	hypothetical protein	42	25	0.292778	0.595238
-	SSA_0164	hypothetical protein	27	24	1	0.888889
-	SSA_0165	hypothetical protein	48	29	0.122065	0.604167
-	SSA_0166	hypothetical protein	90	81	0.893158	0.9
-	SSA_0167	hypothetical protein	181	135	0.99149	0.745856
-	SSA_0168	hypothetical protein	89	55	0.26422	0.617978
-	SSA_0169	hypothetical protein	874	543	0.220127	0.621281
-	SSA_0170	hypothetical protein	825	539	0.757857	0.653333
-	SSA_0171	Cro family transcriptional regulator	746	523	0.469389	0.701072
-	SSA_0172	XRE family transcriptional regulator	7	1	1	0.142857
rrmA	SSA_0173	23S rRNA m(1)G745 methyltransferase	11	6	1	0.545455
tyrS	SSA_0174	tyrosyl-tRNA synthetase	94	130	0.034526	1.38298
pbp1b	SSA_0175	penicillin-binding protein 1B	93	103	0.220127	1.10753
rpoB	SSA_0176	DNA-directed RNA polymerase subunit beta	113	136	0.0853703	1.20354
rpoC	SSA_0177	DNA-directed RNA polymerase subunit beta'	145	184	0.202471	1.26897
epsC	SSA_0178	UDP-N-acetylglucosamine 2-epimerase	96	84	1	0.875
-	SSA_0179	hypothetical protein	170	146	1	0.858824
-	SSA_0180	hypothetical protein	41	37	0.862666	0.902439
-	SSA_0181	glycosyl transferase family protein	53	60	0.0460494	1.13208
-	SSA_0182	endoglucanase	130	115	1	0.884615
-	SSA_0183	hypothetical protein	6	7	1	1.16667
comYA	SSA_0184	competence protein ComYA	0	0	1	#DIV/0!
comYB	SSA_0185	competence protein ComYB	0	0	1	#DIV/0!
comYC	SSA_0186	competence protein ComYC	0	0	1	#DIV/0!
comYD	SSA_0187	competence protein ComYD	0	0	1	#DIV/0!
-	SSA_0188	hypothetical protein	0	0	1	#DIV/0!
-	SSA_0189	competence protein ComGF	0	0	1	#DIV/0!
-	SSA_0190	hypothetical protein	0	0	1	#DIV/0!
-	SSA_0191	adenine-specific DNA methylase	31	38	0.0125785	1.22581
ackA	SSA_0192	acetate kinase	62	74	0.0117767	1.19355
-	SSA_0193	CAAX amino terminal protease family protein	80	89	0.084077	1.1125
-	SSA_0195	hypothetical protein	8	6	1	0.75
folP	SSA_0197	dihydropteroate synthase	49	58	0.0486855	1.18367
-	SSA_0198	dihydrofolate synthetase	37	45	0.026948	1.21622
folE	SSA_0199	GTP cyclohydrolase I	47	54	0.0251133	1.14894
folK	SSA_0200	bifunctional folate synthesis protein	69	80	0.0400919	1.15942
-	SSA_0201	multidrug ABC transporter	0	0	1	#DIV/0!
-	SSA_0202	hypothetical protein	0	0	1	#DIV/0!
-	SSA_0203	hypothetical protein	1	0	1	0
nisR	SSA_0204	nisin biosynthesis two-component response transcriptional regulator nisR	11	15	1	1.36364
nisK	SSA_0205	sensor-receptor histidine kinase NisK	15	17	1	1.13333
-	SSA_0206	hypothetical protein	10	9	1	0.9
-	SSA_0207	hypothetical protein	7	10	1	1.42857
-	SSA_0208	hypothetical protein	168	179	0.260342	1.06548
pepA	SSA_0209	glutamyl aminopeptidase	141	150	0.378965	1.06383
-	SSA_0210	hypothetical protein	103	107	0.120338	1.03883
trxA2	SSA_0211	hypothetical protein	86	95	0.0522933	1.10465
-	SSA_0212	phenylalanyl-tRNA synthetase subunit beta	165	177	0.333495	1.07273
-	SSA_0213	hypothetical protein	13	13	1	1
ssb2	SSA_0214	single-stranded DNA-binding protein	2	1	1	0.5
rbsB	SSA_0215	periplasmic sugar-binding protein (ribose porter)	43	39	0.965081	0.906977
-	SSA_0216	histidine kinase	38	42	0.105758	1.10526
-	SSA_0217	two-component response transcriptional regulator	43	57	0.0028533	1.32558
-	SSA_0218	sugar ABC transporter periplasmic protein	63	70	0.0524968	1.11111
-	SSA_0219	PTS system sugar-specific transporter subunit IIA	86	85	0.474481	0.988372
-	SSA_0220	PTS system mannose-specific transporter subunit IIB	54	48	0.636123	0.888889
-	SSA_0221	PTS system mannose-specific transporter subunit IIC	52	48	0.78389	0.923077
-	SSA_0222	PTS system mannose-specific transporter subunit IID	84	74	0.636123	0.880952
-	SSA_0224	hypothetical protein	115	102	0.77093	0.886957
groES	SSA_0225	co-chaperonin GroES	188	146	1	0.776596
groEL	SSA_0226	molecular chaperone GroEL	208	202	0.45502	0.971154
-	SSA_0227	collagen-binding surface protein	71	71	0.822078	1
-	SSA_0228	hypothetical protein	3	1	1	0.333333
-	SSA_0229	hypothetical protein	9	2	1	0.222222
-	SSA_0230	hypothetical protein	311	248	1	0.797428
-	SSA_0231	hypothetical protein	291	308	0.220127	1.05842
-	SSA_0232	hypothetical protein	188	186	0.383415	0.989362
-	SSA_0233	permease	182	200	0.252075	1.0989
-	SSA_0234	hypothetical protein	389	461	0.122618	1.18509
int	SSA_0235	integrase/recombinase, phage associated	1	2	1	2
cshA	SSA_0236	recombination factor protein RarA	17	21	1	1.23529
-	SSA_0238	hypothetical protein	17	15	1	0.882353
-	SSA_0239	7,8-dihydro-8-oxoguanine-triphosphatase	6	6	1	1
-	SSA_0240	acetyltransferase	7	9	1	1.28571
prmA	SSA_0241	50S ribosomal protein L11 methyltransferase	12	17	1	1.41667
-	SSA_0242	16S ribosomal RNA methyltransferase RsmE	17	23	1	1.35294
yfkN	SSA_0243	bifunctional 2',3'-cyclic nucleotide 2'-phosphodiesterase/3'-nucleotidase precursor protein	18	21	1	1.16667
-	SSA_0244	hypothetical protein	18	13	1	0.722222
-	SSA_0245	hypothetical protein	6	3	1	0.5
-	SSA_0246	hypothetical protein	71	50	0.828466	0.704225
-	SSA_0247	hypothetical protein	136	100	0.904924	0.735294
-	SSA_0248	hypothetical protein	468	285	0.203232	0.608974
-	SSA_0249	hypothetical protein	378	293	0.769354	0.775132
relA	SSA_0250	GTP pyrophosphokinase	53	59	0.372494	1.11321
dtd	SSA_0251	D-tyrosyl-tRNA(Tyr) deacylase	152	123	1	0.809211
-	SSA_0252	hypothetical protein	26	24	1	0.923077
-	SSA_0253	CAAX amino terminal protease family protein	1	2	1	2
-	SSA_0254	hypothetical protein	5	7	1	1.4
-	SSA_0255	multiple antibiotic resistance operon transcription repressor MarR	4	4	1	1
-	SSA_0256	Fe/Mn-dependent transcriptional repressor ScaR	72	79	0.120338	1.09722
-	SSA_0257	N-acetylmuramidase/lysin	45	51	0.329926	1.13333
-	SSA_0258	hypothetical protein	9	15	1	1.66667
tpx	SSA_0259	thiol peroxidase	40	31	1	0.775
ssaB	SSA_0260	Mn/Zn ABC transporter substrate-binding protein	3215	2829	0.836361	0.879938
ssaC	SSA_0261	Mn/Zn ABC transporter permease	498	671	0.0306453	1.34739
ssaA	SSA_0262	Mn/Zn ABC transporter ATPase	677	841	0.178101	1.24225
pepO	SSA_0263	Zinc metalloproteinase in scaA 5'region	49	57	0.0948407	1.16327
-	SSA_0264	PEP phosphonomutase-like protein	45	35	1	0.777778
-	SSA_0265	ORFA, transposon ISSsa1	46	39	1	0.847826
-	SSA_0266	ORFB, transposon ISSsa1	56	51	0.582827	0.910714
-	SSA_0267	ROK family protein	8	11	1	1.375
ptcB	SSA_0268	PTS system cellobiose-specific transporter subunit IIB	1	2	1	2
-	SSA_0269	PTS system cellobiose-specific transporter subunit IIA	2	0	1	0
-	SSA_0270	PTS system cellobiose-specific transporter subunit IIC	0	1	1	#DIV/0!
-	SSA_0271	glycosyl hydrolase family protein	1	1	1	1
-	SSA_0272	aldo/keto reductase	2	3	1	1.5
-	SSA_0273	hypothetical protein	2	1	1	0.5
-	SSA_0274	hypothetical protein	4	5	1	1.25
-	SSA_0276	glycosyl transferase family protein	75	84	0.0538437	1.12
-	SSA_0277	pyruvate formate-lyase 3-activating protein	1	2	1	2
-	SSA_0278	sugar metabolism transcriptional repressor	45	38	1	0.844444
-	SSA_0279	sugar-binding transcriptional repressor (DeoR)	39	37	0.656948	0.948718
-	SSA_0281	hypothetical protein	51	42	1	0.823529
-	SSA_0282	PTS system cellobiose-specific transporter subunit IIA	1	0	1	0
-	SSA_0283	PTS system cellobiose-specific transporter subunit IIB	1	2	1	2
ptcC	SSA_0284	PTS system cellobiose-specific transporter subunit IIC	0	2	1	#DIV/0!
-	SSA_0285	formate acetyltransferase 3	1	3	1	3
-	SSA_0286	fructose-6-phosphate aldolase	1	2	1	2
gldA	SSA_0287	glycerol dehydrogenase	4	5	1	1.25
-	SSA_0288	hypothetical protein	74	65	1	0.878378
leuS	SSA_0289	leucyl-tRNA synthetase	149	157	0.241259	1.05369
-	SSA_0290	hypothetical protein	8	11	1	1.375
-	SSA_0291	short chain dehydrogenase	1	3	1	3
-	SSA_0292	AraC family transcriptional regulator	1	2	1	2
-	SSA_0293	hypothetical protein	82	76	0.517545	0.926829
-	SSA_0294	hypothetical protein	63	55	1	0.873016
mleR	SSA_0295	LysR family transcriptional regulator	77	77	0.214553	1
-	SSA_0296	XRE family transcriptional regulator	235	174	1	0.740426
mleS	SSA_0297	malate dehydrogenase	4	7	1	1.75
-	SSA_0298	malate permease	2	2	1	1
-	SSA_0299	hypothetical protein	109	213	1.61454e-11	1.95413
-	SSA_0300	hypothetical protein	259	203	1	0.783784
-	SSA_0301	hypothetical protein	528	444	1	0.840909
pgk	SSA_0302	phosphoglycerate kinase	560	627	0.624844	1.11964
sspC	SSA_0303	surface protein C	265	271	1	1.02264
-	SSA_0304	cell wall degradation protein	184	199	0.507847	1.08152
-	SSA_0305	hypothetical protein	63	70	0.0981835	1.11111
glnR	SSA_0306	transcription regulator (glutamine synthetase repressor)	208	280	0.000411122	1.34615
glnA	SSA_0307	glutamine synthetase	223	284	0.0438808	1.27354
-	SSA_0308	hypothetical protein	120	98	1	0.816667
-	SSA_0309	glyoxalase/bleomycin resistance protein/dioxygenase	21	20	1	0.952381
-	SSA_0310	hypothetical protein	9	14	1	1.55556
-	SSA_0311	hypothetical protein	34	26	1	0.764706
-	SSA_0312	metallo-beta-lactamase superfamily hydrolase	223	285	0.0434917	1.27803
-	SSA_0313	hypothetical protein	152	184	0.0411173	1.21053
wcaG	SSA_0314	nucleoside-diphosphate-sugar epimerase	23	23	1	1
-	SSA_0315	MarR family transcriptional regulator	99	88	0.961654	0.888889
-	SSA_0316	hypothetical protein	53	51	0.475395	0.962264
rimI	SSA_0317	ribosomal protein alanine acetyl transferase	52	54	0.10666	1.03846
gcp	SSA_0318	DNA-binding/iron metalloprotein/AP endonuclease	42	47	0.118977	1.11905
-	SSA_0319	branched-chain amino acid permease	51	56	0.15877	1.09804
-	SSA_0320	hypothetical protein	52	61	0.0263672	1.17308
ubiE	SSA_0321	methylase	0	1	1	#DIV/0!
-	SSA_0322	TipA family transcription regulator	4	7	1	1.75
-	SSA_0323	flavoprotein	14	18	1	1.28571
-	SSA_0324	hypothetical protein	1116	884	1	0.792115
ugpQ	SSA_0325	membrane-anchored glycerophosphoryl diester phosphodiesterase	32	32	0.293939	1
-	SSA_0326	hypothetical protein	926	840	0.737297	0.907127
-	SSA_0327	glycosyltransferase	314	294	1	0.936306
pepXP	SSA_0328	x-prolyl-dipeptidyl aminopeptidase	39	42	0.167378	1.07692
-	SSA_0329	glycerol uptake facilitator/aquaporin protein	349	476	0.0211332	1.3639
-	SSA_0330	hypothetical protein	7	10	1	1.42857
cppA	SSA_0331	C3-degrading proteinase	78	73	0.397704	0.935897
-	SSA_0332	hypothetical protein	73	81	0.06386	1.10959
mvaK1	SSA_0333	mevalonate kinase	47	57	0.0441151	1.21277
mvaD	SSA_0334	diphosphomevalonate decarboxylase	47	56	0.0448111	1.19149
mvaK2	SSA_0335	phosphomevalonate kinase	48	57	0.0349142	1.1875
-	SSA_0336	isopentenyl pyrophosphate isomerase	57	61	0.126748	1.07018
mvaA	SSA_0337	hydroxymethylglutaryl-CoA reductase	117	131	0.262887	1.11966
mvaS	SSA_0338	hydroxymethylglutaryl-CoA synthase	79	90	0.105127	1.13924
-	SSA_0339	hypothetical protein	17	18	1	1.05882
-	SSA_0341	hypothetical protein	16	18	1	1.125
-	SSA_0342	pyruvate formate-lyase	78	100	0.0524968	1.28205
dinP	SSA_0343	DNA polymerase IV	29	24	1	0.827586
-	SSA_0345	hypothetical protein	8	7	1	0.875
-	SSA_0346	hypothetical protein	2	2	1	1
-	SSA_0348	CAAX amino protease	3	3	1	1
-	SSA_0349	TetR/AcrR family transcriptional regulator	209	225	0.464474	1.07656
recD	SSA_0350	helicase	29	35	0.0123827	1.2069
spi	SSA_0351	Signal peptidase I	66	86	0.0109729	1.30303
rnhC	SSA_0352	ribonuclease HIII	89	109	0.0190952	1.22472
-	SSA_0353	hypothetical protein	759	548	1	0.722003
-	SSA_0354	hypothetical protein	191	177	1	0.926702
mutS2	SSA_0355	DNA mismatch repair protein	46	49	0.410786	1.06522
-	SSA_0356	dipeptidase	30	37	0.0249217	1.23333
-	SSA_0357	thioredoxin	688	586	1	0.851744
-	SSA_0358	hypothetical protein	9	10	1	1.11111
-	SSA_0359	LysR family transcriptional regulator	704	521	1	0.740057
-	SSA_0360	hypothetical protein	2672	1972	1	0.738024
-	SSA_0362	thioredoxin	47	38	1	0.808511
dagA	SSA_0363	D-alanine/glycine/Na permease	16	33	1.13557e-15	2.0625
dctA	SSA_0364	serine/threonine transporter SstT	9	14	1	1.55556
-	SSA_0365	small-conductance mechanosensitive efflux channel	59	72	0.026948	1.22034
-	SSA_0366	hypothetical protein	69	72	0.224838	1.04348
-	SSA_0367	hypothetical protein	2	3	1	1.5
-	SSA_0368	hypothetical protein	187	124	0.662467	0.663102
-	SSA_0369	NADP-specific glutamate dehydrogenase	250	277	0.123706	1.108
-	SSA_0370	acetyltransferase	319	406	0.0634812	1.27273
gdhA	SSA_0371	glutamate dehydrogenase	235	276	0.0963148	1.17447
pyrDA	SSA_0373	dihydroorotate dehydrogenase 1A	57	62	0.110714	1.08772
-	SSA_0374	peptide methionine sulfoxide reductase msrA/msrB	22	24	1	1.09091
-	SSA_0375	lipoprotein transporter	1429	1354	1	0.947516
-	SSA_0376	methionine ABC transporter ATPase	63	74	0.0224369	1.1746
-	SSA_0377	methionine ABC transporter permease	76	91	0.0337155	1.19737
-	SSA_0378	chlorohydrolase	35	51	0.000839412	1.45714
-	SSA_0379	PTS system beta-glucoside-specific transporter subunit EII	0	1	1	#DIV/0!
-	SSA_0380	enzyme of poly-gamma-glutamate biosynthesis (capsule formation)	20	22	1	1.1
-	SSA_0381	hypothetical protein	98	79	1	0.806122
-	SSA_0382	AraC family transcriptional regulator	87	66	1	0.758621
bglA	SSA_0383	Beta-glucosidase	2	2	1	1
-	SSA_0384	hypothetical protein	12	9	1	0.75
opuAb	SSA_0385	glycine/betaine ABC transporter permease	312	247	1	0.791667
opuAa	SSA_0386	glycine-betaine ABC transporter ATPase component	105	102	0.970126	0.971429
-	SSA_0387	GntR family transcriptional regulator	29	34	0.0130914	1.17241
-	SSA_0388	mismatch repair ATPase	5	6	1	1.2
-	SSA_0389	hypothetical protein	5	7	1	1.4
-	SSA_0390	hypothetical protein	11	9	1	0.818182
spxB	SSA_0391	pyruvate oxidase	1	2	1	2
-	SSA_0392	hypothetical protein	0	1	1	#DIV/0!
-	SSA_0393	bacteriocin ABC transporter permease/ATP-binding protein	554	393	1	0.709386
-	SSA_0394	hypothetical protein	1590	1367	0.937471	0.859748
arb	SSA_0395	6-phospho-beta-glucosidase	1	1	1	1
-	SSA_0396	hypothetical protein	1	1	1	1
-	SSA_0397	hypothetical protein	0	0	1	#DIV/0!
-	SSA_0398	hypothetical protein	1	0	1	0
-	SSA_0400	hypothetical protein	0	0	1	#DIV/0!
-	SSA_0401	two-component response transcriptional regulator	51	59	0.0739473	1.15686
-	SSA_0402	histidine kinase	59	60	0.216149	1.01695
-	SSA_0403	CAAX amino protease	0	0	1	#DIV/0!
-	SSA_0405	XRE family transcriptional regulator	59	57	0.480676	0.966102
-	SSA_0406	hypothetical protein	0	0	1	#DIV/0!
-	SSA_0407	multidrug ABC transporter ATPase	0	0	1	#DIV/0!
-	SSA_0408	hypothetical protein	0	0	1	#DIV/0!
-	SSA_0409	multidrug ABC transporter ATPase	0	0	1	#DIV/0!
-	SSA_0410	hypothetical protein	3	8	1	2.66667
-	SSA_0411	hypothetical protein	5	6	1	1.2
-	SSA_0412	multidrug ABC transporter ATPase	10	10	1	1
pabB	SSA_0413	anthranilate/para-aminobenzoate synthases component I/ chorismate binding enzyme	7	13	1	1.85714
-	SSA_0414	hypothetical protein	0	0	1	#DIV/0!
-	SSA_0415	permease	29	31	0.163632	1.06897
metE	SSA_0416	5-methyltetrahydropteroyltriglutamate/homocysteine S-methyltransferase	2	2	1	1
metF	SSA_0417	5,10-methylenetetrahydrofolate reductase	2	3	1	1.5
-	SSA_0418	AraC family transcriptional regulator	11	15	1	1.36364
-	SSA_0419	alpha-galactosidase	2	2	1	1
-	SSA_0420	HAD superfamily hydrolase	13	11	1	0.846154
-	SSA_0421	phosphoglycerate mutase family protein	6	10	1	1.66667
-	SSA_0422	phosphoglycerate mutase family protein	7	12	1	1.71429
-	SSA_0423	hypothetical protein	2	3	1	1.5
-	SSA_0424	exopolysaccharide biosynthesis protein	3	3	1	1
-	SSA_0425	glycosyltransferase	3	4	1	1.33333
-	SSA_0426	hypothetical protein	16	22	1	1.375
-	SSA_0427	SARP family transcriptional regulator	10	11	1	1.1
hutG	SSA_0428	formimidoylglutamase	85	85	0.522449	1
hutH	SSA_0429	histidine ammonia-lyase	5	8	1	1.6
-	SSA_0430	cationic amino acid transporter	2	4	1	2
-	SSA_0431	hypothetical protein	6	7	1	1.16667
-	SSA_0432	formate--tetrahydrofolate ligase	2	1	1	0.5
-	SSA_0433	methenyltetrahydrofolate cyclohydrolase	0	1	1	#DIV/0!
-	SSA_0434	glutamate formiminotransferase	0	0	1	#DIV/0!
hutU	SSA_0435	urocanate hydratase	0	0	1	#DIV/0!
hutI	SSA_0436	imidazolonepropionase	11	20	1	1.81818
rpsF	SSA_0437	30S ribosomal protein S6	3626	3543	1	0.97711
ssb	SSA_0438	single-stranded DNA-binding protein	951	1053	0.336194	1.10726
rpsR	SSA_0440	30S ribosomal protein S18	2217	2054	1	0.926477
-	SSA_0441	hypothetical protein	191	177	1	0.926702
-	SSA_0442	multidrug ABC transporter ATPase	1	2	1	2
-	SSA_0443	ABC transporter permease	1	1	1	1
-	SSA_0445	hypothetical protein	2	1	1	0.5
-	SSA_0446	hypothetical protein	58	78	0.00550915	1.34483
-	SSA_0447	magnesium/cobalt transporter CorA	80	96	0.0106681	1.2
uvrA	SSA_0448	excinuclease ABC subunit A	33	41	0.0368161	1.24242
pepP	SSA_0449	aminopeptidase	54	51	0.38952	0.944444
efp	SSA_0450	elongation factor P	985	886	1	0.899492
-	SSA_0451	hypothetical protein	421	435	0.418961	1.03325
nusB	SSA_0452	transcription antitermination protein NusB	375	398	0.334113	1.06133
-	SSA_0453	Type II secretory pathway, pullulanase PulA glycosidase	1	1	1	1
scrR	SSA_0454	lactose operon transcriptional repressor, LacI family	43	56	0.010843	1.30233
scrB	SSA_0455	sucrose-6-phosphate hydrolase	44	61	0.000272476	1.38636
scrA	SSA_0456	phosphotransferase system IIC components, glucose/maltose/N-acetylglucosamine-specific	72	102	0.0211332	1.41667
scrK	SSA_0457	fructokinase	53	56	0.15919	1.0566
-	SSA_0458	peptide deformylase	36	44	0.0149908	1.22222
-	SSA_0459	hypothetical protein	353	374	0.576044	1.05949
-	SSA_0460	multiple antibiotic resistance operon transcription repressor MarR	89	76	1	0.853933
-	SSA_0461	multidrug ABC transporter ATPase/permease	132	120	0.809334	0.909091
-	SSA_0462	multidrug ABC transporter ATPase/permease	131	130	0.499327	0.992366
-	SSA_0463	cobyrinic acid a,c-diamide synthase	21	30	1	1.42857
-	SSA_0464	cobalamin biosynthesis protein cobD	34	34	0.300549	1
cbiC	SSA_0465	cobalt-precorrin-8X methylmutase	16	14	1	0.875
cbiC	SSA_0466	cobalt-precorrin-8X methylmutase	14	14	1	1
cbiD	SSA_0467	cobalt-precorrin-6A synthase	12	18	1	1.5
-	SSA_0468	cobalt-precorrin-6Y C(5)-methyltransferase	15	10	1	0.666667
cobL	SSA_0469	cobalt-precorrin-6Y C(15)-methyltransferase	16	18	1	1.125
cobM	SSA_0470	precorrin-4 methylase	10	17	1	1.7
-	SSA_0471	cobalamin biosynthesis protein CbiG	17	18	1	1.05882
-	SSA_0472	precorrin-3B C(17)-methyltransferase	10	13	1	1.3
-	SSA_0473	precorrin-6x reductase	12	16	1	1.33333
-	SSA_0474	uroporphyrin-III C-methyltransferase	16	24	1	1.5
-	SSA_0475	CbiK protein	21	30	1	1.42857
-	SSA_0476	cobalt-precorrin-2 C(20)-methyltransferase	25	28	1	1.12
cbiM	SSA_0477	cobalt ABC transporter ATP-binding protein	16	27	1	1.6875
cbiN	SSA_0478	cobalt transport protein cbiN	43	38	0.7534	0.883721
-	SSA_0479	CbiQ protein	5	12	1	2.4
-	SSA_0480	cobalt ABC transporter ATP-binding protein	7	11	1	1.57143
-	SSA_0481	cobyric acid synthase	13	14	1	1.07692
-	SSA_0482	ATP:cobalamin adenosyl transferase	8	11	1	1.375
-	SSA_0483	siroheme synthase	11	11	1	1
-	SSA_0484	glutamyl-tRNA reductase	7	10	1	1.42857
-	SSA_0485	porphobilinogen deaminase	13	16	1	1.23077
hemD	SSA_0486	uroporphyrinogen-III synthase	7	14	1	2
-	SSA_0487	delta-aminolevulinic acid dehydratase	9	10	1	1.11111
-	SSA_0488	glutamate-1-semialdehyde 2,1-aminomutase	11	13	1	1.18182
cobU	SSA_0489	adenosylcobinamide kinase	13	12	1	0.923077
-	SSA_0490	cobalamin 5'-phosphate synthase	7	9	1	1.28571
-	SSA_0491	alpha-ribazole-5'-phosphate phosphatase	8	16	1	2
-	SSA_0492	NADH-dependent flavin oxidoreductase	6	13	1	2.16667
-	SSA_0493	peptide ABC transporter periplasmic protein	12	15	1	1.25
-	SSA_0494	peptide ABC transporter ATPase	10	10	1	1
-	SSA_0495	peptide ABC transporter ATPase	9	10	1	1.11111
-	SSA_0496	succinylglutamate desuccinylase/aspartoacylase family protein	10	14	1	1.4
-	SSA_0497	nickel ABC transporter	8	11	1	1.375
-	SSA_0498	peptide ABC transporter permease	8	8	1	1
-	SSA_0499	peptide ABC transporter periplasmic protein	10	12	1	1.2
-	SSA_0500	peptide ABC transporter, permease protein	3	5	1	1.66667
-	SSA_0502	peptide ABC transporter, permease protein	3	6	1	2
-	SSA_0503	peptide ABC transporter, ATP-binding protein	6	6	1	1
amiF	SSA_0504	peptide ABC transporter, ATP-binding protein	4	8	1	2
-	SSA_0505	hypothetical protein	11	14	1	1.27273
-	SSA_0506	(Fe-S)-binding protein	18	22	1	1.22222
-	SSA_0507	hypothetical protein	162	177	0.273369	1.09259
-	SSA_0508	hypothetical protein	3	5	1	1.66667
-	SSA_0509	propanediol utilization protein	2	4	1	2
-	SSA_0510	L-threonine-O-3-phosphate decarboxylase	13	14	1	1.07692
pduX	SSA_0511	propanediol utilization kinase	17	15	1	0.882353
-	SSA_0512	nicotinate-nucleotide--dimethylbenzimidazole phosphoribosyltransferase	13	15	1	1.15385
-	SSA_0513	ATP:cob(I)alamin adenosyltransferase	12	19	1	1.58333
-	SSA_0514	PduQ protein	8	7	1	0.875
-	SSA_0515	propanediol utilization protein PduU	236	278	0.0169561	1.17797
-	SSA_0516	two-component response regulator	127	148	0.0198858	1.16535
-	SSA_0517	sensor histidine kinase	125	140	0.218085	1.12
eutA	SSA_0518	reactivating factor for ethanolamine ammonia lyase	10	14	1	1.4
-	SSA_0519	ethanolamine ammonia-lyase large subunit	8	9	1	1.125
-	SSA_0520	ethanolamine ammonia-lyase small subunit	10	8	1	0.8
eutL	SSA_0521	ethanolamine utilization protein EutL	12	13	1	1.08333
-	SSA_0522	ethanolamine utilization protein	10	11	1	1.1
-	SSA_0523	aldehyde dehydrogenase	10	12	1	1.2
-	SSA_0524	microcompartment protein	6	13	1	2.16667
-	SSA_0525	microcompartment protein	16	17	1	1.0625
-	SSA_0526	hypothetical protein	15	18	1	1.2
pduL	SSA_0527	propanediol utilization protein PduL	18	16	1	0.888889
-	SSA_0528	hypothetical protein	13	14	1	1.07692
-	SSA_0529	ethanolamine utilization protein	11	12	1	1.09091
eutH	SSA_0530	ethanolamine transporter	13	18	1	1.38462
eutQ	SSA_0531	ethanolamine utilization protein EutQ	26	25	1	0.961538
pduB	SSA_0532	propanediol utilization protein PduB	0	0	1	#DIV/0!
pduC	SSA_0533	glycerol dehydratase large subunit pduC	0	0	1	#DIV/0!
-	SSA_0535	propanediol utilization: dehydratase, medium subunit	0	0	1	#DIV/0!
-	SSA_0536	B12-dependent diol dehydratase small subunit	0	0	1	#DIV/0!
-	SSA_0537	propanediol utilization:dioldehydratase reactivation	0	0	1	#DIV/0!
pduH	SSA_0538	PduH protein	0	0	1	#DIV/0!
pduO	SSA_0539	PduO protein	0	0	1	#DIV/0!
-	SSA_0540	glycerol uptake facilitator protein	0	0	1	#DIV/0!
-	SSA_0541	acetate kinase	0	0	1	#DIV/0!
secA	SSA_0543	preprotein translocase subunit SecA	828	792	1	0.956522
aroG	SSA_0544	phospho-2-dehydro-3-deoxyheptonate aldolase	694	685	0.955088	0.987032
aro	SSA_0546	phospho-2-dehydro-3-deoxyheptonate aldolase	967	905	1	0.935884
acpS	SSA_0547	4'-phosphopantetheinyl transferase	94	87	0.542331	0.925532
alr	SSA_0548	alanine racemase	82	80	0.489485	0.97561
recG	SSA_0549	ATP-dependent DNA helicase RecG	98	98	0.50335	1
ansB	SSA_0551	L-asparaginase	95	89	0.803755	0.936842
-	SSA_0552	Cof family protein	141	123	1	0.87234
-	SSA_0553	hypothetical protein	33	30	0.631686	0.909091
-	SSA_0554	hypothetical protein	60	47	1	0.783333
-	SSA_0555	hypothetical protein	93	58	0.2	0.623656
-	SSA_0556	hypothetical protein	349	213	0.0540687	0.610315
-	SSA_0557	hypothetical protein	119	67	0.115844	0.563025
-	SSA_0558	hypothetical protein	118	69	0.054404	0.584746
-	SSA_0559	hypothetical protein	288	173	0.0524243	0.600694
-	SSA_0560	hypothetical protein	268	161	0.0963092	0.600746
-	SSA_0561	RNA:NAD 2'-phosphotransferase	268	164	0.0969949	0.61194
-	SSA_0562	hypothetical protein	463	249	0.00685109	0.537797
-	SSA_0563	universal stress protein	77	91	0.0590845	1.18182
-	SSA_0564	aminotransferase	194	220	0.163632	1.13402
-	SSA_0565	hypothetical protein	31	39	0.00414688	1.25806
codY	SSA_0566	CodY family transcriptional regulator	100	116	0.0251133	1.16
-	SSA_0567	isochorismitase family protein	77	101	0.0105211	1.31169
aspS	SSA_0568	aspartyl-tRNA synthetase	35	37	0.122065	1.05714
gatC	SSA_0569	aspartyl/glutamyl-tRNA amidotransferase subunit C	108	104	0.372494	0.962963
gatA	SSA_0570	aspartyl/glutamyl-tRNA amidotransferase subunit A	89	100	0.358703	1.1236
gatB	SSA_0571	aspartyl/glutamyl-tRNA amidotransferase subunit B	129	137	0.319634	1.06202
-	SSA_0572	dehydrogenase	24	20	1	0.833333
-	SSA_0573	hypothetical protein	33	20	0.199542	0.606061
-	SSA_0574	hypothetical protein	28	28	0.252075	1
-	SSA_0575	HAD superfamily hydrolase	62	56	0.638079	0.903226
-	SSA_0576	GTP-binding protein YqeH	54	66	0.0176365	1.22222
-	SSA_0577	hypothetical protein	71	67	0.421365	0.943662
nadD	SSA_0578	nicotinic acid mononucleotide adenylyltransferase	65	68	0.276888	1.04615
-	SSA_0579	HAD superfamily hydrolase	80	81	0.267782	1.0125
-	SSA_0580	isochorismatase family protein	130	100	1	0.769231
-	SSA_0581	hypothetical protein	58	46	1	0.793103
-	SSA_0582	methylase	22	22	1	1
-	SSA_0583	hypothetical protein	58	58	0.219845	1
-	SSA_0584	hypothetical protein	11	9	1	0.818182
-	SSA_0585	hypothetical protein	14	13	1	0.928571
-	SSA_0586	hypothetical protein	1021	883	1	0.864838
hipO1	SSA_0587	metal-dependent amidase/aminoacylase/carboxypeptidase	17	19	1	1.11765
-	SSA_0588	L-cystine ABC transporter substrate-binding component	3950	3827	1	0.968861
dapE	SSA_0589	acetylornithine deacetylase	139	147	0.329937	1.05755
-	SSA_0590	hypothetical protein	115	130	0.0450316	1.13043
-	SSA_0591	hypothetical protein	101	125	0.0130914	1.23762
-	SSA_0592	hypothetical protein	180	187	0.347811	1.03889
-	SSA_0593	hypothetical protein	9	7	1	0.777778
-	SSA_0594	AraC family transcriptional regulator	10	9	1	0.9
-	SSA_0595	hypothetical protein	6	6	1	1
-	SSA_0596	hypothetical protein	6	10	1	1.66667
-	SSA_0597	hypothetical protein	15	13	1	0.866667
-	SSA_0599	hypothetical protein	57	64	0.0626947	1.12281
-	SSA_0601	phosphorylase Pnp/Udp family protein	37	57	1.57699e-05	1.54054
-	SSA_0602	cobalt ABC transporter ATPase	29	30	0.203232	1.03448
-	SSA_0603	cobalt ABC transporter	20	21	1	1.05
-	SSA_0604	hypothetical protein	45	43	0.462908	0.955556
gidB	SSA_0605	16S rRNA methyltransferase GidB	97	84	0.754356	0.865979
-	SSA_0606	peptide ABC transporter ATPase	7	5	1	0.714286
-	SSA_0607	ABC transporter permease	6	6	1	1
mefE	SSA_0608	macrolide-efflux protein	7	8	1	1.14286
-	SSA_0609	TetR/AcrR family transcriptional regulator	10	9	1	0.9
lemA	SSA_0610	LemA-like protein	693	647	0.54585	0.933622
htpX	SSA_0611	heat shock protein HtpX	111	110	0.567695	0.990991
rgg	SSA_0612	Rgg protein	1	2	1	2
gtfP	SSA_0613	glucosyltransferase	25	19	1	0.76
-	SSA_0614	transporter	2	3	1	1.5
rggD	SSA_0615	RggD	11	12	1	1.09091
-	SSA_0616	hypothetical protein	62	51	1	0.822581
-	SSA_0617	membrane protease subunit	252	270	0.204072	1.07143
-	SSA_0618	hypothetical protein	10	27	1	2.7
-	SSA_0620	hypothetical protein	9	19	1	2.11111
-	SSA_0621	SOS responce UmuC protein	9	17	1	1.88889
-	SSA_0622	XRE family transcriptional regulator	7	13	1	1.85714
-	SSA_0623	hypothetical protein	56	43	1	0.767857
-	SSA_0624	hypothetical protein	19	16	1	0.842105
coaD	SSA_0625	phosphopantetheine adenylyltransferase	33	32	0.371155	0.969697
-	SSA_0626	hypothetical protein	92	87	0.774187	0.945652
-	SSA_0627	hypothetical protein	243	190	1	0.781893
-	SSA_0628	ribosomal RNA large subunit methyltransferase N	174	147	1	0.844828
-	SSA_0629	hypothetical protein	178	158	1	0.88764
trpB2	SSA_0631	tryptophan synthase subunit beta	17	24	1	1.41176
trpE	SSA_0632	anthranilate synthase component I	4	5	1	1.25
trpG	SSA_0633	anthranilate synthase component II	4	5	1	1.25
trpD	SSA_0634	anthranilate phosphoribosyltransferase	5	5	1	1
trpC	SSA_0635	indole-3-glycerol phosphate synthase	4	5	1	1.25
trpF	SSA_0636	N-(5'-phosphoribosyl)anthranilate isomerase	6	6	1	1
trpB	SSA_0637	tryptophan synthase subunit beta	7	7	1	1
trpA	SSA_0638	tryptophan synthase subunit alpha	8	10	1	1.25
-	SSA_0639	hypothetical protein	4	3	1	0.75
-	SSA_0640	hypothetical protein	4	4	1	1
-	SSA_0641	hypothetical protein	102	102	0.365918	1
pilD	SSA_0642	Type 4 prepilin peptidase	2	1	1	0.5
-	SSA_0643	hypothetical protein	2	0	1	0
dps	SSA_0644	DNA protection protein	741	1512	4.56586e-06	2.04049
-	SSA_0646	hypothetical protein	213	197	0.774187	0.924883
-	SSA_0647	hypothetical protein	260	229	1	0.880769
-	SSA_0648	hypothetical protein	4633	4256	1	0.918627
-	SSA_0649	ribosomal small subunit pseudouridine synthase A	33	35	0.0804907	1.06061
typA	SSA_0650	GTP-binding protein TypA	342	325	1	0.950292
-	SSA_0651	hypothetical protein	435	349	0.923672	0.802299
murD	SSA_0652	UDP-N-acetylmuramoyl-L-alanyl-D-glutamate synthetase	60	63	0.161766	1.05
murG	SSA_0653	undecaprenyldiphospho-muramoylpentapeptide beta-N- acetylglucosaminyltransferase	60	66	0.0704687	1.1
divIB	SSA_0654	cell division protein DivIB	127	111	1	0.874016
ftsA	SSA_0655	cell division protein FtsA	154	165	0.308728	1.07143
ftsZ	SSA_0656	cell division protein FtsZ	194	228	0.112783	1.17526
-	SSA_0657	pyridoxal 5'-phosphate dependent enzymes class III	220	203	1	0.922727
-	SSA_0658	hypothetical protein	189	209	0.398292	1.10582
-	SSA_0659	hypothetical protein	144	158	0.413567	1.09722
divIVA	SSA_0660	cell division protein DivIVA	277	279	0.448172	1.00722
ileS	SSA_0661	isoleucyl-tRNA synthetase	81	103	0.0557388	1.2716
-	SSA_0662	multiple antibiotic resistance operon transcription repressor MarR	47	34	1	0.723404
-	SSA_0663	acetyltransferase	77	71	0.438185	0.922078
-	SSA_0664	hypothetical protein	3324	2432	1	0.731649
-	SSA_0665	MutT/NUDIX family NTP pyrophosphohydrolase	148	134	0.522449	0.905405
-	SSA_0666	hypothetical protein	0	0	1	#DIV/0!
-	SSA_0667	transcriptional regulator	10	10	1	1
-	SSA_0668	hypothetical protein	3	5	1	1.66667
clpE	SSA_0669	ATP dependent protease	81	73	0.975572	0.901235
-	SSA_0670	hypothetical protein	5545	4130	0.903931	0.744815
folD	SSA_0671	bifunctional 5,10-methylene-tetrahydrofolate dehydrogenase/ 5,10-methylene-tetrahydrofolate cyclohydrolase	46	45	0.520271	0.978261
-	SSA_0672	hypothetical protein	47	45	0.499327	0.957447
-	SSA_0673	hypothetical protein	18	12	1	0.666667
xseA	SSA_0674	exodeoxyribonuclease VII large subunit	29	32	0.15263	1.10345
xseB	SSA_0675	exodeoxyribonuclease VII small subunit	33	43	0.0284654	1.30303
ispA	SSA_0676	farnesyl diphosphate synthase	20	24	1	1.2
hlyA	SSA_0677	rRNA methylase	21	23	1	1.09524
ahrC	SSA_0678	ArgR family transcriptional regulator	12	23	1	1.91667
recN	SSA_0679	DNA repair and genetic recombination	32	35	0.0834962	1.09375
pphA	SSA_0680	serine/threonine protein phosphatase	54	63	0.0757411	1.16667
-	SSA_0682	hypothetical protein	124	136	0.27862	1.09677
-	SSA_0683	DNA-binding protein HU	25247	20732	0.0943067	0.821167
-	SSA_0684	fibril-like structure subunit FibA	78	112	0.01145	1.4359
-	SSA_0685	hypothetical protein	17	18	1	1.05882
fur	SSA_0686	Fe2+/Zn2+ uptake regulation protein	59	76	0.0020873	1.28814
-	SSA_0687	hypothetical protein	60	69	0.0716125	1.15
gpmA	SSA_0688	phosphoglyceromutase	878	1005	0.483573	1.14465
pbp2b	SSA_0689	penicillin-binding protein 2B	49	52	0.292778	1.06122
recR	SSA_0690	recombination protein RecR	48	45	0.334327	0.9375
ddl	SSA_0691	D-alanyl-alanine synthetase A	104	116	0.344489	1.11538
murF	SSA_0692	D-Ala-D-Ala adding enzyme	50	66	0.000952879	1.32
mutT	SSA_0694	Mutator protein	56	63	0.103123	1.125
-	SSA_0695	hypothetical protein	39	46	0.00927096	1.17949
-	SSA_0696	hypothetical protein	35	55	2.45151e-06	1.57143
-	SSA_0697	hypothetical protein	9	8	1	0.888889
prfC	SSA_0698	peptide chain release factor 3	198	171	0.901319	0.863636
-	SSA_0699	methyltransferase	271	214	1	0.789668
-	SSA_0700	hypothetical protein	417	282	0.964533	0.676259
-	SSA_0701	cation transporter	56	74	0.00681239	1.32143
citB	SSA_0702	aconitate hydratase	2	3	1	1.5
-	SSA_0703	citrate synthase	3	4	1	1.33333
-	SSA_0704	isocitrate dehydrogenase	5	6	1	1.2
-	SSA_0705	hypothetical protein	73	90	0.00983273	1.23288
rheA	SSA_0706	RNA helicase	54	70	0.00227092	1.2963
-	SSA_0707	lactose phosphotransferase system transcriptional repressor	176	148	1	0.840909
-	SSA_0708	hypothetical protein	20	33	2.12749e-05	1.65
-	SSA_0709	hypothetical protein	17	20	1	1.17647
epsH	SSA_0710	exopolysaccharide biosynthesis acetyltransferase	58	65	0.0760296	1.12069
-	SSA_0711	hypothetical protein	18	21	1	1.16667
ctpE	SSA_0712	P-type ATPase-metal cation transport	55	70	0.0943067	1.27273
plsC	SSA_0713	1-acyl-sn-glycerol-3-phosphate acyltransferase	56	61	0.177378	1.08929
-	SSA_0714	hypothetical protein	18	13	1	0.722222
comEA	SSA_0715	DNA uptake protein	0	0	1	#DIV/0!
comEC	SSA_0716	competence protein	0	0	1	#DIV/0!
-	SSA_0718	hypothetical protein	745	833	0.679557	1.11812
holA	SSA_0720	DNA polymerase III subunit delta	79	78	0.326185	0.987342
sodA	SSA_0721	Mn/Fe-dependent superoxide dismutase	320	305	0.669148	0.953125
-	SSA_0722	hypothetical protein	64	66	0.154602	1.03125
-	SSA_0723	hypothetical protein	530	404	1	0.762264
-	SSA_0724	multidrug ABC transporter ATPase/permease	1	1	1	1
-	SSA_0725	hypothetical protein	0	1	1	#DIV/0!
-	SSA_0726	FmtA-like protein	1	2	1	2
-	SSA_0727	metal-dependent membrane protease	2	2	1	1
-	SSA_0728	protease	1	6	1	6
-	SSA_0729	hypothetical protein	5	6	1	1.2
-	SSA_0730	arsenical resistance operon repressor ArsR	119	109	0.554639	0.915966
-	SSA_0731	hypothetical protein	62	80	0.00775973	1.29032
-	SSA_0732	transposase	3	2	1	0.666667
-	SSA_0733	hypothetical protein	53	64	0.0375665	1.20755
-	SSA_0734	arsenical resistance operon repressor ArsR	52	48	0.613388	0.923077
-	SSA_0735	hypothetical protein	45	47	0.0791712	1.04444
-	SSA_0736	catabolite gene activator and regulatory subunit of cAMP-dependent protein kinases	85	82	0.335589	0.964706
sagP	SSA_0737	arginine deiminase	46	42	0.479697	0.913043
arc	SSA_0738	ornithine carbamoyltransferase	67	56	0.902723	0.835821
arcC	SSA_0739	carbamate kinase	2	1	1	0.5
-	SSA_0740	C4-dicarboxylate anaerobic carrier, arginine transporter	6	9	1	1.5
arcT	SSA_0741	hypothetical protein	2	4	1	2
argR	SSA_0743	transcriptional repressor (arginine synthesis)	45	58	0.000909455	1.28889
queA	SSA_0744	S-adenosylmethionine--tRNA ribosyltransferase-isomerase	32	38	0.0478986	1.1875
-	SSA_0745	hypothetical protein	19	20	1	1.05263
nagB	SSA_0746	glucosamine-6-phosphate deaminase	14	16	1	1.14286
dacA	SSA_0747	DD-carboxypeptidase	164	158	0.59098	0.963415
-	SSA_0748	major facilitator superfamily sugar transporter	8	10	1	1.25
coiA	SSA_0749	competence protein	0	0	1	#DIV/0!
-	SSA_0750	hypothetical protein	110	73	0.554457	0.663636
-	SSA_0751	oligoendopeptidase F	91	89	0.641989	0.978022
-	SSA_0752	hypothetical protein	69	63	0.871277	0.913043
prsA	SSA_0753	foldase protein PrsA	517	462	1	0.893617
-	SSA_0755	hypothetical protein	61	63	0.159294	1.03279
alaS	SSA_0756	alanyl-tRNA synthetase	99	115	0.124195	1.16162
argC	SSA_0757	N-acetyl-gamma-glutamyl-phosphate reductase	3	6	1	2
argJ	SSA_0758	bifunctional ornithine acetyltransferase/N-acetylglutamate synthase	14	19	1	1.35714
argB	SSA_0759	acetylglutamate kinase	10	17	1	1.7
-	SSA_0760	acetylornithine aminotransferase	23	35	9.8074e-06	1.52174
-	SSA_0761	XRE family transcriptional regulator	32	31	0.6646	0.96875
-	SSA_0762	hypothetical protein	15	11	1	0.733333
-	SSA_0763	transcription repressor	6	7	1	1.16667
-	SSA_0765	hypothetical protein	8	8	1	1
-	SSA_0766	hypothetical protein	10	12	1	1.2
-	SSA_0767	diacylglycerol kinase catalytic subunit	8	8	1	1
nrdF	SSA_0768	ribonucleotide-diphosphate reductase subunit beta	115	133	0.225862	1.15652
-	SSA_0769	hypothetical protein	120	106	0.850153	0.883333
nrdE	SSA_0770	ribonucleotide-diphosphate reductase subunit alpha	107	108	0.420985	1.00935
nrdH	SSA_0771	glutaredoxin-like protein	2180	1588	1	0.72844
ptsH	SSA_0772	phosphocarrier protein HPr	1482	1686	0.145429	1.13765
ptsI	SSA_0773	PTS enzyme I	764	865	0.861058	1.1322
gapN	SSA_0774	NADP-dependent glyceraldehyde-3-phosphate dehydrogenase	254	277	0.167918	1.09055
glgB	SSA_0775	glycogen branching protein	9	16	1	1.77778
glgC	SSA_0776	glucose-1-phosphate adenylyltransferase	13	23	1	1.76923
glgD	SSA_0777	glycogen biosynthesis protein GlgD	18	25	1	1.38889
glgA	SSA_0778	glycogen synthase	55	63	0.0263672	1.14545
glgP	SSA_0779	glycogen phosphorylase	22	32	0.000191919	1.45455
-	SSA_0780	acid phosphatase	32	28	0.914247	0.875
pmi	SSA_0781	mannose-6-phosphate isomerase	59	68	0.0557388	1.15254
uncE	SSA_0782	ATP synthase F0F1 subunit C	793	661	1	0.833544
uncB	SSA_0783	ATP synthase F0F1 subunit A	630	628	0.514471	0.996825
uncF	SSA_0784	ATP synthase F0F1 subunit B	526	595	0.161655	1.13118
uncH	SSA_0785	ATP synthase F0F1 subunit delta	552	542	0.449848	0.981884
uncA	SSA_0786	proton-translocating ATPase, F1 sector subunit alpha	346	385	0.33725	1.11272
uncG	SSA_0787	ATP synthase F0F1 subunit gamma	378	400	0.240599	1.0582
uncD	SSA_0788	ATP synthase F0F1 subunit beta	390	436	0.474481	1.11795
atpC	SSA_0789	ATP synthase F0F1 subunit epsilon	655	682	0.299475	1.04122
-	SSA_0790	hypothetical protein	27	24	0.844372	0.888889
murA	SSA_0791	UDP-N-acetylglucosamine 1-carboxyvinyltransferase	54	62	0.0299427	1.14815
-	SSA_0792	hypothetical protein	34	43	0.0415758	1.26471
endA	SSA_0793	DNA-entry nuclease	50	70	0.00213286	1.4
-	SSA_0794	Zn-dependent protease	13	15	1	1.15385
-	SSA_0795	hypothetical protein	20	21	1	1.05
uup	SSA_0796	ABC transporter ATPase	26	30	1	1.15385
-	SSA_0797	transcriptional regulator	13	13	1	1
-	SSA_0798	ABC transporter permease	40	50	0.0159671	1.25
-	SSA_0799	hypothetical protein	96	111	0.0149569	1.15625
cobQ	SSA_0800	glutamine amidotransferase	65	71	0.101934	1.09231
-	SSA_0801	Mur ligase family protein	50	63	0.00485223	1.26
-	SSA_0802	hypothetical protein	52	58	0.0969949	1.11538
-	SSA_0803	hypothetical protein	63	67	0.174707	1.06349
glmM	SSA_0804	phosphoglucosamine mutase	84	103	0.140599	1.22619
-	SSA_0805	collagen-binding surface protein	740	814	0.923178	1.1
-	SSA_0806	hypothetical protein	308	241	1	0.782468
obgE	SSA_0807	GTPase ObgE	74	83	0.1359	1.12162
-	SSA_0808	hypothetical protein	247	206	1	0.834008
-	SSA_0809	hypothetical protein	44	61	0.00035985	1.38636
-	SSA_0810	hypothetical protein	44	56	0.0160249	1.27273
-	SSA_0811	hypothetical protein	54	68	0.0130522	1.25926
-	SSA_0812	hypothetical protein	68	82	0.0198661	1.20588
-	SSA_0813	thioredoxin reductase	60	72	0.026055	1.2
-	SSA_0814	pyridine nucleotide-disulfide oxidoreductase	57	67	0.0213505	1.17544
-	SSA_0815	hypothetical protein	9	11	1	1.22222
-	SSA_0816	copper transport operon or penicillinase transcription repressor	47	47	0.264491	1
-	SSA_0817	antirepressor regulating drug resistance	42	42	0.202384	1
-	SSA_0818	SPX domain-containing protein	8	9	1	1.125
-	SSA_0819	hypothetical protein	15	16	1	1.06667
rpsU	SSA_0820	30S ribosomal protein S21	40095	32408	0.1074	0.80828
mscL	SSA_0822	large conductance mechano-sensitive ion channel	87	118	0.00283703	1.35632
dnaG	SSA_0824	DNA primase	76	93	0.137869	1.22368
rpoD	SSA_0825	RNA polymerase sigma factor RpoD	98	105	0.407723	1.07143
-	SSA_0826	hypothetical protein	311	343	0.278383	1.10289
-	SSA_0827	hypothetical protein	81	81	0.241782	1
srpA	SSA_0829	platelet-binding glycoprotein	89	114	0.071465	1.2809
-	SSA_0830	glycosyltransferase	32	39	0.120338	1.21875
-	SSA_0831	hypothetical protein	39	50	0.0169744	1.28205
secY	SSA_0832	preprotein translocase subunit SecY	35	39	0.117884	1.11429
-	SSA_0833	accessory secretory protein Asp1	25	31	1	1.24
-	SSA_0834	accessory secretory protein Asp2	26	32	0.0423269	1.23077
-	SSA_0835	accessory secretory protein Asp3	22	20	1	0.909091
secA2	SSA_0836	preprotein translocase subunit SecA	30	35	0.024222	1.16667
-	SSA_0837	glucosyltransferase	35	41	0.0438808	1.17143
-	SSA_0838	GtfB	62	70	0.0438808	1.12903
-	SSA_0839	hypothetical protein	77	74	0.412673	0.961039
-	SSA_0841	hypothetical protein	69	80	0.0415758	1.15942
-	SSA_0842	effector of murein hydrolase LrgA/holin-like protein	27	43	3.35856e-05	1.59259
-	SSA_0843	hypothetical protein	41	49	0.0149569	1.19512
-	SSA_0844	hypothetical protein	74	81	0.0798999	1.09459
-	SSA_0845	multidrug ABC transporter ATPase	53	59	0.155038	1.11321
dnaE	SSA_0846	DNA polymerase III DnaE	18	21	1	1.16667
pfk	SSA_0847	6-phosphofructokinase	502	585	0.281554	1.16534
pykF	SSA_0848	pyruvate kinase	869	982	0.862684	1.13003
sip	SSA_0849	Signal peptidase I	277	180	0.289171	0.649819
-	SSA_0850	ubiquitin C-terminal hydrolase	80	60	1	0.75
-	SSA_0851	cation efflux family protein	43	45	0.163632	1.04651
pcrA	SSA_0852	ATP-dependent DNA helicase	32	37	0.0211332	1.15625
-	SSA_0854	hypothetical protein	81	95	0.0448111	1.17284
cysD	SSA_0855	O-acetylhomoserine sulfhydrylase	4	4	1	1
gtrB	SSA_0856	glycosyl transferase family protein	54	61	0.0790212	1.12963
-	SSA_0857	hypothetical protein	53	59	0.0626843	1.11321
rmlD	SSA_0858	dTDP-L-rhamnose synthase	184	190	0.449036	1.03261
tpiA	SSA_0859	triosephosphate isomerase	473	609	0.037866	1.28753
-	SSA_0860	N-acetylmuramidase/lysin	142	170	0.376124	1.19718
murN	SSA_0861	hypothetical protein	66	74	0.0482598	1.12121
murM	SSA_0862	MurM protein	61	66	0.0694118	1.08197
-	SSA_0863	Cof family protein	47	44	0.662467	0.93617
-	SSA_0864	hypothetical protein	52	53	0.159949	1.01923
-	SSA_0865	hypothetical protein	82	72	0.729015	0.878049
pacL	SSA_0866	cation transporter E1-E2 family ATPase	43	55	0.0903704	1.27907
-	SSA_0867	hypothetical protein	101	83	1	0.821782
-	SSA_0868	hypothetical protein	13	16	1	1.23077
prfB	SSA_0869	peptide chain release factor 2	244	247	0.399123	1.0123
ftsE	SSA_0870	cell division protein FtsE	113	144	0.00219031	1.27434
ftsX	SSA_0871	cell division protein FtsX	219	241	0.241259	1.10046
-	SSA_0872	Zn-dependent hydrolases, including glyoxylases	67	73	0.159949	1.08955
dinG	SSA_0873	ATP-dependent DNA helicase; DNA polymerase III, epsilon subunit	53	62	0.242859	1.16981
-	SSA_0874	hypothetical protein	64	65	0.2	1.01562
rodA	SSA_0875	rod shape determining protein (cell-cycle protein)	38	40	0.163052	1.05263
thiJ	SSA_0876	4-methyl-5(beta-hydroxyethyl)-thiazole monophosphate synthesis protein	75	87	0.0721361	1.16
-	SSA_0877	phosphoglycolate phosphatase	50	54	0.0694118	1.08
gyrB	SSA_0878	DNA gyrase subunit B	65	74	0.329755	1.13846
ezrA	SSA_0879	septation ring formation regulator EzrA	376	408	0.656948	1.08511
-	SSA_0880	hypothetical protein	325	218	0.649904	0.670769
-	SSA_0881	hypothetical protein	185	131	0.339767	0.708108
serB	SSA_0882	phosphoserine phosphatase	48	41	0.942791	0.854167
grk	SSA_0883	glycerate kinase	42	38	0.864216	0.904762
-	SSA_0884	hypothetical protein	116	102	0.981376	0.87931
-	SSA_0885	hypothetical protein	42	40	0.407723	0.952381
eno	SSA_0886	phosphopyruvate hydratase	1982	2328	1	1.17457
-	SSA_0887	hypothetical protein	13	6	1	0.461538
-	SSA_0888	magnesium/cobalt transporter	70	75	0.225351	1.07143
-	SSA_0889	isoleucyl-tRNA synthetase	1422	856	0.384314	0.601969
-	SSA_0891	3-carboxymuconate cyclase	86	78	0.836894	0.906977
-	SSA_0892	ATP-binding cassette lipoprotein	9	7	1	0.777778
-	SSA_0893	ATP-binding cassette transporter-like protein	3	2	1	0.666667
-	SSA_0894	ATP-binding cassette protein	3	3	1	1
-	SSA_0895	ATP-binding cassette transporter-like protein	2	4	1	2
-	SSA_0896	two-component response transcriptional regulator	32	30	0.468748	0.9375
-	SSA_0897	two component system histidine kinase	43	45	0.146746	1.04651
-	SSA_0898	hypothetical protein	0	0	1	#DIV/0!
-	SSA_0899	permease	168	164	0.57153	0.97619
-	SSA_0900	hypothetical protein	61	77	0.00242037	1.2623
aldB	SSA_0901	alpha-acetolactate decarboxylase	131	121	0.907471	0.923664
-	SSA_0903	NAD(P)H dehydrogenase (quinone)	108	111	0.189343	1.02778
crpA	SSA_0904	CshA-like fibrillar surface protein A	1	2	1	2
crpB	SSA_0905	CshA-like fibrillar surface protein B	17	23	1	1.35294
crpC	SSA_0906	CshA-like fibrillar surface protein C	67	80	0.328851	1.19403
-	SSA_0907	fibronectin-binding protein A	23	23	1	1
-	SSA_0908	ABC transporter periplasmic protein	113	115	0.708453	1.0177
-	SSA_0909	AbrB family transcriptional regulator	741	472	0.144053	0.636977
-	SSA_0910	multidrug ABC transporter ATPase	190	179	1	0.942105
-	SSA_0911	hypothetical protein	123	130	0.237018	1.05691
pheS	SSA_0912	phenylalanyl-tRNA synthetase subunit alpha	35	44	0.0238872	1.25714
-	SSA_0913	acetyltransferase	32	33	0.184039	1.03125
pheT	SSA_0914	phenylalanyl-tRNA synthetase subunit beta	53	63	0.203741	1.18868
-	SSA_0915	hypothetical protein	3	10	1	3.33333
-	SSA_0916	2-hydroxy-6-oxo-6-phenylhexa-2,4-dienoate hydrolase	19	15	1	0.789474
-	SSA_0917	cobalamin-independent methionine synthase II	3	2	1	0.666667
-	SSA_0918	hypothetical protein	109	110	0.261651	1.00917
-	SSA_0920	hypothetical protein	9	10	1	1.11111
adhB	SSA_0921	Zn-dependeant threonine dehydrogenase	64	68	0.104502	1.0625
-	SSA_0922	hypothetical protein	7	8	1	1.14286
-	SSA_0923	TetR/AcrR family transcriptional regulator	6	4	1	0.666667
-	SSA_0924	peptide ABC transporter permease	27	27	0.193849	1
-	SSA_0925	peptide ABC transporter ATPase	26	29	1	1.11538
-	SSA_0926	histone acetyltransferase HPA2-like acetyltransferase	28	37	0.00451315	1.32143
-	SSA_0927	TetR/AcrR family transcriptional regulator	1	0	1	0
-	SSA_0928	multidrug ABC transporter ATPase/permease	1	1	1	1
-	SSA_0929	multidrug ABC transporter ATPase/permease	0	1	1	#DIV/0!
-	SSA_0931	hypothetical protein	47	42	0.894167	0.893617
-	SSA_0932	hypothetical protein	63	60	0.447453	0.952381
-	SSA_0933	acetyltransferase	45	42	0.536613	0.933333
-	SSA_0934	HydD	55	50	0.886459	0.909091
truB	SSA_0935	tRNA pseudouridine synthase B	77	72	0.394758	0.935065
mreA	SSA_0936	bifunctional riboflavin kinase/FMN adenylyltransferase	89	95	0.125245	1.06742
spxA	SSA_0937	Spx family transcriptional regulator	359	311	1	0.866295
-	SSA_0938	hypothetical protein	62	74	0.0223392	1.19355
suhB	SSA_0939	inositol monophosphatase	40	60	0.000233513	1.5
-	SSA_0940	NOL1/NOP2/sun family protein	50	59	0.0223392	1.18
pstS	SSA_0941	phosphate ABC transporter substrate-binding protein	95	111	0.027313	1.16842
pstC1	SSA_0942	phosphate ABC transporter transmembrane protein	57	70	0.0209058	1.22807
pstC	SSA_0943	phosphate ABC transporter permease	63	75	0.0287338	1.19048
pstB2	SSA_0944	phosphate ABC transporter ATP-binding protein	57	67	0.0471493	1.17544
pstB1	SSA_0945	phosphate transporter ATP-binding protein	58	71	0.0285582	1.22414
phoU	SSA_0946	phosphate transporter PhoU	152	140	0.990051	0.921053
-	SSA_0947	hypothetical protein	65	48	1	0.738462
-	SSA_0948	hypothetical protein	62	53	1	0.854839
-	SSA_0949	hypothetical protein	139	85	0.273369	0.611511
-	SSA_0950	hypothetical protein	208	145	1	0.697115
-	SSA_0952	hypothetical protein	392	262	0.159841	0.668367
-	SSA_0954	hypothetical protein	728	502	0.874486	0.68956
pepN	SSA_0955	aminopeptidase	86	88	0.401827	1.02326
sspD	SSA_0956	surface protein D	43	49	0.18571	1.13953
-	SSA_0957	dehydrogenase	1	2	1	2
-	SSA_0958	hypothetical protein	31	21	0.687008	0.677419
ciaR	SSA_0959	two-component response transcriptional regulator	154	135	1	0.876623
ciaH	SSA_0960	sensor protein ciaH	55	54	0.295618	0.981818
-	SSA_0961	ketopantoate reductase PanE/ApbA	65	58	0.537261	0.892308
lguL	SSA_0962	lactoylglutathione lyase	112	109	0.524805	0.973214
-	SSA_0963	peptidoglycan N-acetylglucosamine deacetylase A	71	90	0.0395769	1.26761
deaD	SSA_0964	DEAD/DEAH box helicase	54	59	0.0684488	1.09259
mocA	SSA_0965	oxidoreductase	55	57	0.159949	1.03636
udK	SSA_0966	uridine kinase	158	166	0.365839	1.05063
-	SSA_0967	hypothetical protein	17	17	1	1
-	SSA_0968	hypothetical protein	36	27	1	0.75
-	SSA_0969	hypothetical protein	1219	745	0.412867	0.611157
-	SSA_0970	hypothetical protein	254	162	0.0827997	0.637795
-	SSA_0971	hypothetical protein	147	114	1	0.77551
-	SSA_0972	hypothetical protein	141	115	1	0.815603
-	SSA_0973	hypothetical protein	509	344	0.443012	0.675835
leuA	SSA_0975	2-isopropylmalate synthase	26	25	1	0.961538
leuB	SSA_0977	3-isopropylmalate dehydrogenase	14	15	1	1.07143
-	SSA_0978	hypothetical protein	7	13	1	1.85714
leuC	SSA_0980	isopropylmalate isomerase large subunit	13	15	1	1.15385
leuD	SSA_0981	isopropylmalate isomerase small subunit	16	19	1	1.1875
-	SSA_0983	hypothetical protein	117	134	0.0760585	1.1453
-	SSA_0984	SlyA-like protein	14	8	1	0.571429
-	SSA_0985	hypothetical protein	13	11	1	0.846154
-	SSA_0986	choline transporter	12	17	1	1.41667
proW	SSA_0987	choline ABC transporter permease	10	14	1	1.4
-	SSA_0988	TfoX domain-containing protein	2	3	1	1.5
-	SSA_0989	transcriptional regulator	15	18	1	1.2
-	SSA_0990	hypothetical protein	24	29	1	1.20833
-	SSA_0991	deoxyribonuclease	15	19	1	1.26667
-	SSA_0992	hypothetical protein	17	14	1	0.823529
-	SSA_0993	hypothetical protein	15	14	1	0.933333
-	SSA_0994	peptidase E	12	13	1	1.08333
-	SSA_0995	alpha/beta hydrolase	54	39	0.809334	0.722222
-	SSA_0996	cGMP-specific phosphodiesterase	38	40	0.122618	1.05263
dnaX	SSA_0997	DNA polymerase III subunits gamma and tau	47	56	0.0176365	1.19149
-	SSA_0998	hypothetical protein	398	272	0.907364	0.683417
birA	SSA_0999	biotin--protein ligase	13	14	1	1.07692
galR	SSA_1000	LacI family transcriptional repressor	17	18	1	1.05882
msmR	SSA_1001	arabinose (multiple sugar metabolism) operon transcriptional regulator	3	4	1	1.33333
-	SSA_1002	alpha-galactosidase	0	0	1	#DIV/0!
-	SSA_1003	sugar ABC transporter substrate-binding protein	0	0	1	#DIV/0!
msmF	SSA_1004	sugar ABC transporter permease	0	0	1	#DIV/0!
msmG	SSA_1005	sugar ABC transporter permease	0	0	1	#DIV/0!
gtfA	SSA_1006	dextransucrase	0	0	1	#DIV/0!
-	SSA_1007	sugar ABC transporter ATP-binding protein	0	1	1	#DIV/0!
galK	SSA_1008	galactokinase	1	1	1	1
galT	SSA_1009	galactose-1-phosphate uridylyltransferase	0	2	1	#DIV/0!
galE	SSA_1010	UDP-glucose 4-epimerase	24	25	1	1.04167
-	SSA_1011	hypothetical protein	16	25	1	1.5625
-	SSA_1012	phosphoenolpyruvate synthase	16	19	1	1.1875
-	SSA_1013	phosphatidylserine synthase	8	14	1	1.75
-	SSA_1014	phosphatidylserine decarboxylase	14	16	1	1.14286
ubiA	SSA_1015	prenyltransferase	11	17	1	1.54545
-	SSA_1016	phosphoenolpyruvate synthase	18	29	1	1.61111
-	SSA_1017	hypothetical protein	21	34	5.88971e-07	1.61905
-	SSA_1018	Zinc metalloprotease zmpC	5	7	1	1.4
-	SSA_1019	collagen-binding surface protein	291	291	0.909218	1
-	SSA_1020	hypothetical protein	12	18	1	1.5
-	SSA_1021	hypothetical protein	47	46	0.369224	0.978723
-	SSA_1022	group 1 glycosyl transferase	28	25	0.742938	0.892857
-	SSA_1023	von Willebrand factor A	58	52	1	0.896552
amy	SSA_1024	alpha-amylase	84	99	0.233165	1.17857
-	SSA_1026	multidrig ABC transporter ATPase	80	83	0.156248	1.0375
-	SSA_1027	hypothetical protein	54	59	0.12486	1.09259
-	SSA_1028	XRE family transcriptional regulator	203	156	1	0.768473
-	SSA_1029	hypothetical protein	45	65	0.00125661	1.44444
-	SSA_1030	TetR family transcriptional regulator	661	490	1	0.741301
flaR	SSA_1031	topology modulation protein	33	26	1	0.787879
rpsT	SSA_1032	30S ribosomal protein S20	56255	44324	0.029365	0.787912
coaA	SSA_1033	pantothenate kinase	55	51	0.628947	0.927273
-	SSA_1034	hypothetical protein	29	31	0.093564	1.06897
pdp	SSA_1035	pyrimidine-nucleoside phosphorylase	28	28	0.347811	1
deoC	SSA_1036	deoxyribose-phosphate aldolase	114	108	0.423059	0.947368
cdd	SSA_1037	cytidine deaminase	64	82	0.00159065	1.28125
-	SSA_1038	lipoprotein	162	194	0.115844	1.19753
-	SSA_1039	sugar ABC transporter ATP-binding protein	60	75	0.0287338	1.25
-	SSA_1040	sugar ABC transporter permease	56	84	2.43689e-05	1.5
-	SSA_1041	sugar ABC transporter permease	83	99	0.0166017	1.19277
-	SSA_1042	xylanase/chitin deacetylase	214	224	0.363412	1.04673
hom	SSA_1043	homoserine dehydrogenase	103	118	0.276888	1.14563
thrB	SSA_1044	homoserine kinase	109	129	0.0646333	1.18349
-	SSA_1045	hypothetical protein	74	66	0.565639	0.891892
murB	SSA_1047	UDP-N-acetylenolpyruvoylglucosamine reductase	29	38	0.00100594	1.31034
potA	SSA_1048	spermidine/putrescine ABC transporter ATP-binding protein	27	35	0.00978725	1.2963
potB	SSA_1049	spermidine/putrescine ABC transporter transmembrane protein	27	30	0.0424938	1.11111
potC	SSA_1050	spermidine/putrescine ABC transporter permease	27	37	0.000194062	1.37037
potD	SSA_1051	spermidine/putrescine ABC transporter substrate-binding protein	47	51	0.115227	1.08511
-	SSA_1052	hypothetical protein	853	879	0.268672	1.03048
-	SSA_1053	pyruvate phosphate dikinase	3	3	1	1
-	SSA_1054	hypothetical protein	55	39	0.803755	0.709091
-	SSA_1055	hypothetical protein	32	27	1	0.84375
-	SSA_1056	Firmicute fructose-1,6-bisphosphatase	40	41	0.202384	1.025
-	SSA_1057	class V aminotransferase	58	55	0.367087	0.948276
thiI	SSA_1058	thiamine biosynthesis protein ThiI	28	34	0.0522933	1.21429
-	SSA_1059	hypothetical protein	23	23	1	1
-	SSA_1060	hypothetical protein	38	26	0.695268	0.684211
rplU	SSA_1061	50S ribosomal protein L21	979	1315	0.0251133	1.34321
rpmA	SSA_1062	50S ribosomal protein L27	1559	1916	0.120338	1.22899
-	SSA_1063	peptidoglycan binding domain-containing protein	3	4	1	1.33333
-	SSA_1064	hypothetical protein	7	10	1	1.42857
-	SSA_1065	Beta-hexosamidase A	1	1	1	1
aliB	SSA_1066	peptide ABC transporter	427	418	0.972411	0.978923
-	SSA_1067	hypothetical protein	47	39	1	0.829787
-	SSA_1068	LysR family transcriptional regulator	36	51	0.000784244	1.41667
lspA	SSA_1069	lipoprotein signal peptidase	33	41	0.0113997	1.24242
-	SSA_1070	ribosomal large subunit pseudouridine synthase D	55	67	0.0264712	1.21818
proB	SSA_1072	gamma-glutamyl kinase	18	17	1	0.944444
proA	SSA_1073	gamma-glutamyl phosphate reductase	28	33	0.0858589	1.17857
proC	SSA_1074	pyrroline-5-carboxylate reductase	34	35	0.122065	1.02941
hemN	SSA_1075	coproporphyrinogen III oxidase	37	44	0.0360966	1.18919
-	SSA_1076	hypothetical protein	38	46	0.0122429	1.21053
nagD	SSA_1077	N-acetyl-glucosamine matabolism	45	54	0.0543028	1.2
-	SSA_1078	hypothetical protein	47	47	0.189343	1
-	SSA_1079	hypothetical protein	58	56	0.341764	0.965517
fruR	SSA_1080	fructose operon transcriptional repressor	13	49	1.10249e-54	3.76923
fruB	SSA_1081	1-phosphofructokinase	7	20	1	2.85714
fruA	SSA_1082	PTS system fructose specific transporter subunit II ABC	11	34	1.20361e-39	3.09091
-	SSA_1083	hypothetical protein	287	265	1	0.923345
-	SSA_1084	hypothetical protein	91	87	0.385459	0.956044
dapB	SSA_1085	dihydrodipicolinate reductase	109	106	0.42342	0.972477
papS	SSA_1086	tRNA CCA-pyrophosphorylase	19	21	1	1.10526
-	SSA_1087	antibiotic ABC transporter ATPase	25	24	1	0.96
-	SSA_1088	hypothetical protein	44	30	0.647947	0.681818
-	SSA_1089	hypothetical protein	33	25	0.97233	0.757576
glcK	SSA_1090	glucokinase	119	127	0.516956	1.06723
thyA	SSA_1091	thymidylate synthase	71	73	0.163883	1.02817
dfrA	SSA_1092	dihydrofolate reductase	312	304	0.672074	0.974359
clpX	SSA_1093	ATP-dependent protease ATP-binding subunit ClpX	145	151	0.386831	1.04138
engB	SSA_1094	ribosome biogenesis GTP-binding protein YsxC	187	178	0.96524	0.951872
mur2	SSA_1095	peptidoglycan hydrolase	124	135	0.122065	1.08871
mmuM	SSA_1096	homocysteine methyltransferase	23	20	1	0.869565
-	SSA_1098	formate/nitrate transporter	20	28	1	1.4
-	SSA_1099	calcium binding hemolysin-like protein	173	157	1	0.907514
-	SSA_1100	hemolysin exporter, ATPase component	50	51	0.657897	1.02
-	SSA_1101	multidrug resistance efflux pump/hemolysin secretion transmembrane protein	200	185	0.731433	0.925
-	SSA_1102	hypothetical protein	1	0	1	0
-	SSA_1103	hypothetical protein	4	3	1	0.75
rplJ	SSA_1104	50S ribosomal protein L10	639	880	0.0179123	1.37715
rplL	SSA_1105	50S ribosomal protein L7/L12	785	864	0.203948	1.10064
iga	SSA_1106	IgA-specific metalloendopeptidase	54	54	0.392014	1
-	SSA_1107	Lipid/multidrug/protein-type ABC exporter, ATP binding/membrane-spanning protein	12	14	1	1.16667
-	SSA_1109	ABC transporter ATP-binding protein/permease	16	18	1	1.125
-	SSA_1110	hypothetical protein	129	109	0.880657	0.844961
brnQ	SSA_1111	branched chain amino acid ABC transporter carrier protein	9	13	1	1.44444
-	SSA_1112	cell wall surface anchor family protein	1	3	1	3
-	SSA_1113	two-component response transcriptional regulator	10	9	1	0.9
-	SSA_1114	histidine kinase	13	12	1	0.923077
-	SSA_1115	cytochrome C-type biogenesis protein	2	3	1	1.5
-	SSA_1116	hypothetical protein	69	56	1	0.811594
-	SSA_1117	hypothetical protein	4	2	1	0.5
-	SSA_1118	peptide methionine sulfoxide reductase	2	1	1	0.5
-	SSA_1119	two-component response transcriptional regulator	11	17	1	1.54545
-	SSA_1120	two-component sensor kinase	17	15	1	0.882353
-	SSA_1121	cytochrome C-type biogenesis protein	34	25	0.925312	0.735294
-	SSA_1122	thioredoxin family protein	88	63	0.902723	0.715909
-	SSA_1124	oxidoreductase	81	93	0.134307	1.14815
-	SSA_1125	NADPH-dependent FMN reductase	49	57	0.0269185	1.16327
apbE	SSA_1126	thiamine biosynthesis lipoprotein	178	194	0.26594	1.08989
nox	SSA_1127	H2O-forming NADH dehydrogenase	43	46	0.124272	1.06977
-	SSA_1128	voltage gated chloride channel EriC	13	14	1	1.07692
-	SSA_1129	periplasmic iron transport lipoprotein	45	43	0.687008	0.955556
-	SSA_1130	Iron-dependent peroxidase	8	12	1	1.5
-	SSA_1131	high-affinity Fe 2+/Pb2+ permease	9	14	1	1.55556
tatC	SSA_1132	TatC, sec-independent protein translocase	22	21	1	0.954545
tatA	SSA_1133	TatA, sec-independent protein secretion pathway component	148	107	0.861058	0.722973
xpt	SSA_1134	xanthine phosphoribosyltransferase	14	11	1	0.785714
norM	SSA_1135	Na+-driven multidrug efflux pump	23	24	1	1.04348
-	SSA_1136	ATPases with chaperone activity, ATP-binding subunit	7	7	1	1
pdhD	SSA_1137	dihydrolipoamide dehydrogenase	0	1	1	#DIV/0!
pdhA	SSA_1138	pyruvate dehydrogenase, TPP-dependent E1 component alpha-subunit	1	1	1	1
pdhB	SSA_1139	pyruvate dehydrogenase E1 component beta subunit	0	1	1	#DIV/0!
pdhC	SSA_1140	branched-chain alpha-keto acid dehydrogenase subunit E2	1	2	1	2
norM2	SSA_1143	Na+-driven multidrug efflux pump	0	1	1	#DIV/0!
-	SSA_1144	beta-N-acetylhexosaminidase	2	2	1	1
-	SSA_1145	hypothetical protein	3	4	1	1.33333
ptcA	SSA_1146	phosphotransferase system cellobiose-specific component IIA	3	3	1	1
-	SSA_1147	Beta-glucosides PTS, EIIB	4	1	1	0.25
-	SSA_1148	Beta-glucosides PTS, EIIC	2	1	1	0.5
-	SSA_1149	glycosyl hydrolase family protein	2	2	1	1
xylH	SSA_1150	4-oxalocrotonate tautomerase	253	288	0.0718058	1.13834
tdk	SSA_1151	thymidine kinase	154	120	1	0.779221
prfA	SSA_1152	peptide chain release factor 1	121	109	1	0.900826
hemK	SSA_1153	HemK protein	95	95	0.241782	1
-	SSA_1154	hypothetical protein	86	75	0.970126	0.872093
glyA	SSA_1155	serine hydroxymethyltransferase	73	67	0.83765	0.917808
-	SSA_1156	hypothetical protein	84	73	0.9701	0.869048
-	SSA_1157	PvaA-like protein	151	131	1	0.86755
-	SSA_1158	hypothetical protein	21	20	1	0.952381
-	SSA_1161	hypothetical protein	88	98	0.0845014	1.11364
-	SSA_1162	fimbrial assembly protein fimC	19	18	1	0.947368
guaA	SSA_1163	GMP synthase	106	135	0.061785	1.27358
-	SSA_1164	hypothetical protein	2	2	1	1
-	SSA_1165	GntR family transcriptional regulator	214	182	1	0.850467
ylxM	SSA_1166	DNA-binding protein	288	255	1	0.885417
ffh	SSA_1167	SRP54, signal recognition particle GTPase protein	83	76	1	0.915663
-	SSA_1168	hypothetical protein	473	295	0.494258	0.623679
-	SSA_1169	hypothetical protein	80	58	1	0.725
-	SSA_1170	hypothetical protein	397	224	0.353987	0.564232
xerS	SSA_1171	site-specific tyrosine recombinase XerS	16	17	1	1.0625
-	SSA_1172	hypothetical protein	26	24	1	0.923077
lplA	SSA_1173	lipoate protein ligase A	25	22	1	0.88
acoL	SSA_1174	dihydrolipoamide dehydrogenase	9	11	1	1.22222
acoC	SSA_1175	dihydrolipoamide acetyltransferase	11	10	1	0.909091
acoB	SSA_1176	acetoin dehydrogenase, E1 component subunit beta	1	3	1	3
acoA	SSA_1178	acetoin dehydrogenase, E1 component subunit alpha	2	4	1	2
-	SSA_1179	carbamoylphosphate synthase large subunit / biotin carboxylase	49	60	0.0225608	1.22449
-	SSA_1180	hypothetical protein	36	36	0.173652	1
-	SSA_1181	alpha/beta hydrolase	33	46	0.000594829	1.39394
gid	SSA_1182	tRNA (uracil-5-)-methyltransferase Gid	41	48	0.0468258	1.17073
-	SSA_1183	hypothetical protein	58	62	0.0777472	1.06897
topA	SSA_1184	DNA topoisomerase I	57	60	0.614466	1.05263
smf	SSA_1185	DNA processing Smf protein	0	0	1	#DIV/0!
-	SSA_1186	acetyltransferase	35	40	0.0287338	1.14286
licT	SSA_1187	BglG family transcriptional antiterminator	27	27	0.182842	1
rnhB	SSA_1188	ribonuclease HII	19	26	1	1.36842
rbgA	SSA_1189	ribosomal biogenesis GTPase	25	20	1	0.8
-	SSA_1190	hypothetical protein	1315	1194	0.75695	0.907985
-	SSA_1191	hypothetical protein	38	35	0.945054	0.921053
-	SSA_1192	hypothetical protein	464	313	0.904924	0.674569
dapA	SSA_1193	dihydrodipicolinate synthase	39	48	0.0301325	1.23077
asd	SSA_1194	aspartate-semialdehyde dehydrogenase	99	123	0.0860414	1.24242
-	SSA_1196	acetyltransferase	51	43	0.929418	0.843137
alkD	SSA_1197	DNA alkylation repair protein	22	19	1	0.863636
-	SSA_1198	twitching mobility protein PilT	28	18	0.44057	0.642857
-	SSA_1199	phosphinothricin acetyltransferase	53	40	1	0.754717
fhs	SSA_1200	formate--tetrahydrofolate ligase	11	16	1	1.45455
-	SSA_1201	phosphopantothenate--cysteine ligase	22	25	1	1.13636
dfp	SSA_1202	phosphopantothenoylcysteine decarboxylase	26	24	1	0.923077
-	SSA_1203	hypothetical protein	22	24	1	1.09091
pgm	SSA_1204	phosphoglucomutase	103	120	0.15263	1.16505
bta	SSA_1205	hypothetical protein	150	172	0.0578996	1.14667
mutY	SSA_1206	A/G-specific adenine glycosylase	32	29	0.909218	0.90625
eutD	SSA_1207	phosphotransacetylase	83	84	0.240599	1.01205
-	SSA_1208	23S rRNA pseudouridine synthase	51	58	0.0769021	1.13725
ppnK	SSA_1209	inorganic polyphosphate/ATP-NAD kinase	64	58	0.576044	0.90625
-	SSA_1210	GTP pyrophosphokinase	94	84	0.589641	0.893617
-	SSA_1211	hypothetical protein	68	55	1	0.808824
prs	SSA_1212	ribose-phosphate pyrophosphokinase	128	131	0.748016	1.02344
-	SSA_1213	pyridoxal-phosphate dependent aminotransferase	104	98	1	0.942308
-	SSA_1214	hypothetical protein	181	167	0.462283	0.922652
-	SSA_1215	hypothetical protein	37	33	0.927271	0.891892
-	SSA_1216	redox-sensing transcriptional repressor Rex	78	80	0.215545	1.02564
-	SSA_1217	hypothetical protein	99	88	0.621615	0.888889
radC	SSA_1218	DNA repair protein RadC	2	1	1	0.5
srtA	SSA_1219	sortase	226	183	1	0.809735
gyrA	SSA_1220	DNA gyrase subunit A	110	122	0.193315	1.10909
ldh	SSA_1221	L-lactate dehydrogenase	835	1076	0.352123	1.28862
-	SSA_1222	NTP pyrophosphohydrolases including oxidative damage repair enzymes	18	21	1	1.16667
rpsA	SSA_1223	30S ribosomal protein S1	586	721	0.485237	1.23038
-	SSA_1224	hypothetical protein	5577	3771	0.681438	0.67617
ilvE	SSA_1225	branched-chain amino acid aminotransferase	173	167	0.669946	0.965318
parC	SSA_1226	DNA topoisomerase IV subunit A	73	82	0.220127	1.12329
-	SSA_1227	aminoglycoside adenylyltransferase	50	55	0.158062	1.1
-	SSA_1229	hypothetical protein	58	69	0.10344	1.18966
-	SSA_1230	hypothetical protein	54	62	0.0860414	1.14815
-	SSA_1231	hypothetical protein	148	92	0.200208	0.621622
parE	SSA_1232	DNA topoisomerase IV subunit B	61	74	0.16015	1.21311
-	SSA_1233	glycerol-3-phosphate acyltransferase PlsY	26	34	0.00284353	1.30769
-	SSA_1234	5'-nucleotidase	31	38	0.0086265	1.22581
pyrC	SSA_1235	dihydroorotase	103	111	0.490068	1.07767
mutX	SSA_1236	Mutator protein	69	85	0.0226578	1.23188
ung	SSA_1237	uracil-DNA glycosylase	62	72	0.0704687	1.16129
-	SSA_1238	hypothetical protein	55	56	0.417474	1.01818
-	SSA_1239	hypothetical protein	52	60	0.0350388	1.15385
pyrE	SSA_1240	orotate phosphoribosyltransferase	488	575	0.0995314	1.17828
pyrF	SSA_1241	orotidine 5'-phosphate decarboxylase	251	325	0.0471493	1.29482
pyrD	SSA_1242	dihydroorotate dehydrogenase 1B	197	209	0.334327	1.06091
pyrK	SSA_1243	dihydroorotate dehydrogenase electron transfer subunit	56	76	0.00452222	1.35714
-	SSA_1244	hypothetical protein	6	7	1	1.16667
cpsY	SSA_1245	LysR family transcriptional regulator	67	68	0.220127	1.01493
-	SSA_1246	hypothetical protein	127	100	1	0.787402
-	SSA_1247	hypothetical protein	57	41	1	0.719298
-	SSA_1248	hypothetical protein	40	29	1	0.725
-	SSA_1249	hypothetical protein	41	31	1	0.756098
-	SSA_1250	hypothetical protein	54	43	1	0.796296
-	SSA_1251	HD superfamily hydrolase	11	10	1	0.909091
-	SSA_1252	hypothetical protein	20	26	1	1.3
-	SSA_1253	hypothetical protein	3	1	1	0.333333
-	SSA_1254	hypothetical protein	3	1	1	0.333333
-	SSA_1255	hypothetical protein	4	3	1	0.75
-	SSA_1256	NAD-dependent deacetylase	15	18	1	1.2
-	SSA_1257	hypothetical protein	48	45	0.654888	0.9375
deoD	SSA_1258	purine nucleoside phosphorylase	49	53	0.18571	1.08163
punA	SSA_1259	purine nucleoside phosphorylase	39	48	0.0280018	1.23077
deoB	SSA_1260	phosphopentomutase	31	38	0.0297383	1.22581
rpiA	SSA_1261	ribose-5-phosphate isomerase A	26	30	1	1.15385
trmE	SSA_1262	tRNA modification GTPase TrmE	29	37	0.0131467	1.27586
-	SSA_1264	hypothetical protein	16	16	1	1
rplS	SSA_1265	50S ribosomal protein L19	857	1265	0.00711652	1.47608
crcB1	SSA_1266	camphor resistance protein CrcB	14	18	1	1.28571
crcB2	SSA_1267	camphor resistance protein CrcB	24	31	1	1.29167
aroH	SSA_1268	hypothetical protein	37	42	0.123632	1.13514
-	SSA_1269	hypothetical protein	2	2	1	1
flaV	SSA_1270	flavodoxin	204	177	1	0.867647
-	SSA_1271	hypothetical protein	100	99	0.522449	0.99
rpmE2	SSA_1272	50S ribosomal protein L31	4262	4301	0.96299	1.00915
-	SSA_1274	hypothetical protein	8	7	1	0.875
-	SSA_1275	hypothetical protein	6	10	1	1.66667
-	SSA_1276	hypothetical protein	144	122	1	0.847222
-	SSA_1277	D-alanyl-D-alanine carboxypeptidase	48	44	0.621615	0.916667
-	SSA_1278	rhodanese-like domain-containing protein	89	55	0.189146	0.617978
-	SSA_1279	oxidoreductase	40	42	0.328459	1.05
-	SSA_1280	hypothetical protein	47	43	0.461133	0.914894
-	SSA_1281	uracil-DNA glycosylase	29	37	0.00733798	1.27586
pepV	SSA_1282	dipeptidase PepV	164	177	0.255724	1.07927
nrd	SSA_1283	nitroreductase	196	177	1	0.903061
-	SSA_1284	hypothetical protein	88	69	1	0.784091
-	SSA_1285	hypothetical protein	660	405	0.537558	0.613636
-	SSA_1286	hypothetical protein	649	347	0.159536	0.534669
-	SSA_1287	hypothetical protein	518	329	0.507108	0.635135
-	SSA_1288	hypothetical protein	58	30	0.0107002	0.517241
-	SSA_1289	hypothetical protein	1810	1184	0.822402	0.654144
-	SSA_1291	hypothetical protein	121	84	0.961654	0.694215
-	SSA_1292	hypothetical protein	29	30	0.229147	1.03448
-	SSA_1293	hypothetical protein	39	33	0.891105	0.846154
-	SSA_1294	hypothetical protein	37	37	0.404382	1
-	SSA_1296	hypothetical protein	57	47	1	0.824561
uvrC	SSA_1297	excinuclease ABC subunit C	18	21	1	1.16667
malX	SSA_1298	maltose/maltodextrin ABC transporter sugar-binding protein MalX	172	188	0.241782	1.09302
malF	SSA_1299	maltose/maltodextrin ABC transport system	18	20	1	1.11111
-	SSA_1300	maltose ABC transporter permease	27	29	0.0939919	1.07407
-	SSA_1301	hypothetical protein	206	237	0.366544	1.15049
trmD	SSA_1302	tRNA (guanine-N(1)-)-methyltransferase	137	143	0.335612	1.0438
rimM	SSA_1303	16S rRNA-processing protein RimM	131	146	0.0512768	1.1145
-	SSA_1304	hypothetical protein	75	75	0.158675	1
-	SSA_1305	hypothetical protein	168	156	0.874486	0.928571
trkA2	SSA_1306	Trk transporter NAD+ binding protein-K+ transport	27	27	0.261186	1
trkH2	SSA_1307	Trk transporter membrane-spanning protein-K+ transport	16	19	1	1.1875
-	SSA_1308	hypothetical protein	19	24	1	1.26316
-	SSA_1309	RNA-binding protein	1133	1264	0.182842	1.11562
rpsP	SSA_1310	30S ribosomal protein S16	1121	1153	0.340858	1.02855
-	SSA_1311	HAD superfamily hydrolase	49	44	0.575895	0.897959
-	SSA_1312	RADC-like protein	98	70	0.628947	0.714286
-	SSA_1313	hypothetical protein	24	26	1	1.08333
-	SSA_1314	Fe-S-cluster oxidoreductase	56	55	0.202384	0.982143
-	SSA_1315	hypothetical protein	61	50	1	0.819672
-	SSA_1316	nicotinamide mononucleotide transporter	14	22	1	1.57143
-	SSA_1317	hypothetical protein	232	184	1	0.793103
lepA	SSA_1318	GTP-binding protein LepA	45	49	0.0866905	1.08889
-	SSA_1319	hypothetical protein	40	48	0.0337782	1.2
-	SSA_1320	hypothetical protein	10	14	1	1.4
hemH	SSA_1321	ferrochelatase	15	17	1	1.13333
-	SSA_1322	glycosyl transferase family protein	41	39	0.457835	0.95122
-	SSA_1323	hypothetical protein	20	31	1	1.55
-	SSA_1324	ceramide glucosyltransferase	20	24	1	1.2
-	SSA_1325	ketoacyl reductase hetN	25	27	1	1.08
pepT	SSA_1326	peptidase T	67	92	0.000633056	1.37313
-	SSA_1327	hypothetical protein	1005	702	0.892193	0.698507
-	SSA_1328	hypothetical protein	270	182	0.383037	0.674074
-	SSA_1329	hypothetical protein	58	44	1	0.758621
-	SSA_1330	hypothetical protein	77	67	0.892193	0.87013
-	SSA_1331	hypothetical protein	113	89	1	0.787611
-	SSA_1332	hypothetical protein	133	96	0.925312	0.721805
-	SSA_1333	hypothetical protein	105	86	1	0.819048
-	SSA_1334	hypothetical protein	111	83	1	0.747748
-	SSA_1335	ankyrin repeat-containing protein	96	75	1	0.78125
-	SSA_1336	ankyrin repeat-containing protein	161	103	0.353113	0.639752
-	SSA_1337	hypothetical protein	99	72	1	0.727273
-	SSA_1338	hypothetical protein	93	76	1	0.817204
phpA	SSA_1339	histidine triad protein D	1	2	1	2
-	SSA_1340	Zn/Mn ABC transporter	0	1	1	#DIV/0!
carB	SSA_1341	carbamoyl phosphate synthase large subunit	143	195	0.039422	1.36364
carA	SSA_1342	carbamoyl phosphate synthase small subunit	130	161	0.0858589	1.23846
pyrB	SSA_1343	aspartate carbamoyltransferase	270	375	0.017285	1.38889
pyrP	SSA_1344	xanthine/uracil permease	219	344	0.00234815	1.57078
pyrR	SSA_1345	bifunctional pyrimidine regulatory protein PyrR/uracil phosphoribosyltransferase	262	411	0.004776	1.5687
-	SSA_1346	hypothetical protein	54	62	0.077049	1.14815
phnA	SSA_1347	PhnA protein	99	88	0.826729	0.888889
-	SSA_1348	hypothetical protein	0	0	1	#DIV/0!
-	SSA_1349	biotin repressor family transcriptional regulator	25	29	1	1.16
-	SSA_1350	hypothetical protein	18	17	1	0.944444
-	SSA_1352	hypothetical protein	25	21	1	0.84
-	SSA_1353	hypothetical protein	38	30	1	0.789474
-	SSA_1354	hypothetical protein	28	20	0.9706	0.714286
-	SSA_1355	hypothetical protein	54	35	0.520125	0.648148
uvrB	SSA_1356	excinuclease ABC subunit B	18	17	1	0.944444
-	SSA_1357	hypothetical protein	36	39	0.15263	1.08333
-	SSA_1358	hypothetical protein	7	9	1	1.28571
-	SSA_1359	arginine/histidine ABC transporter permease	72	93	0.0524968	1.29167
-	SSA_1360	arginine/histidine ABC transporter ATPase	101	140	0.00014825	1.38614
-	SSA_1361	ORFA, transposon ISSsa2	44	33	1	0.75
-	SSA_1362	ORFB, transposon ISSsa2	33	27	1	0.818182
-	SSA_1363	FmtA-like protein	1	2	1	2
-	SSA_1364	hypothetical protein	1	2	1	2
-	SSA_1365	FmtA-like protein	1	2	1	2
-	SSA_1366	alkaline D-stereospecific endopeptidase	0	2	1	#DIV/0!
-	SSA_1367	hypothetical protein	0	0	1	#DIV/0!
-	SSA_1368	hypothetical protein	0	1	1	#DIV/0!
-	SSA_1369	FmtA-like protein	0	1	1	#DIV/0!
-	SSA_1370	CAAX amino protease	0	0	1	#DIV/0!
-	SSA_1371	FmtA-like protein	1	1	1	1
-	SSA_1372	hypothetical protein	6	3	1	0.5
-	SSA_1373	ABC transporter ATPase	1	1	1	1
-	SSA_1374	multidrug ABC transporter permease/ATPase	15	16	1	1.06667
-	SSA_1375	multidrug ABC transporter permease/ATPase	15	19	1	1.26667
pmrB	SSA_1376	transporter	27	31	0.0524968	1.14815
asnC	SSA_1377	asparaginyl-tRNA synthetase	83	105	0.0948407	1.26506
-	SSA_1378	hypothetical protein	95	106	0.129885	1.11579
-	SSA_1379	hypothetical protein	117	114	0.5653	0.974359
-	SSA_1380	hypothetical protein	31	31	0.262736	1
-	SSA_1381	hypothetical protein	39	39	0.264516	1
-	SSA_1382	hypothetical protein	0	0	1	#DIV/0!
aspB	SSA_1383	aspartate aminotransferase	144	137	0.713212	0.951389
-	SSA_1384	hypothetical protein	198	186	0.839053	0.939394
-	SSA_1385	multiple antibiotic resistance operon transcription repressor MarR	64	52	1	0.8125
-	SSA_1386	NADPH-dependent FMN reductase	200	216	0.399123	1.08
-	SSA_1387	hypothetical protein	305	204	0.4075	0.668852
-	SSA_1388	hypothetical protein	117	72	0.264491	0.615385
-	SSA_1389	hypothetical protein	61	38	0.132022	0.622951
-	SSA_1390	hypothetical protein	83	51	0.230148	0.614458
-	SSA_1391	hypothetical protein	74	57	1	0.77027
-	SSA_1392	hypothetical protein	81	54	0.186364	0.666667
-	SSA_1393	hypothetical protein	55	44	1	0.8
-	SSA_1394	hypothetical protein	43	21	0.0329966	0.488372
-	SSA_1395	hypothetical protein	16	20	1	1.25
-	SSA_1396	hypothetical protein	17	21	1	1.23529
-	SSA_1397	hypothetical protein	314	307	0.676807	0.977707
hlyIII	SSA_1398	hemolysin III-like protein	112	123	0.061785	1.09821
-	SSA_1399	hypothetical protein	64	54	1	0.84375
pdxK	SSA_1400	pyridoxamine kinase	56	51	0.760871	0.910714
-	SSA_1401	GntR family transcriptional regulator	6	10	1	1.66667
-	SSA_1402	multidrig ABC transporter ATPase/permease	12	13	1	1.08333
-	SSA_1403	multidrug ABC transporter permease/ATPase	10	12	1	1.2
-	SSA_1404	hypothetical protein	14	18	1	1.28571
cutC	SSA_1405	copper homeostasis protein CutC	13	13	1	1
-	SSA_1406	histone acetyltransferase HPA2-like acetyltransferase	6	6	1	1
-	SSA_1408	hypothetical protein	79	101	0.0122429	1.27848
rmlB	SSA_1409	dTDP-glucose-4,6-dehydratase	201	212	0.33725	1.05473
rmlC	SSA_1410	dTDP-4-keto-6-deoxyglucose-3,5-epimerase	172	172	0.569326	1
rmlA	SSA_1411	glucose-1-phosphate thymidylyltransferase	168	188	0.273775	1.11905
-	SSA_1412	hypothetical protein	3	8	1	2.66667
-	SSA_1413	GufA-like protein	60	71	0.0377045	1.18333
-	SSA_1414	hypothetical protein	18	20	1	1.11111
-	SSA_1415	oxidoreductase	19	28	1	1.47368
-	SSA_1416	hypothetical protein	26	27	1	1.03846
-	SSA_1417	SAM-dependent methyltransferase	65	62	0.658302	0.953846
-	SSA_1418	glutathione S-transferase	97	107	0.0606619	1.10309
dnaD	SSA_1419	hypothetical protein	44	66	0.000110187	1.5
metA	SSA_1420	homoserine O-succinyltransferase	60	69	0.0470085	1.15
apt	SSA_1421	adenine phosphoribosyltransferase	139	132	0.383415	0.94964
-	SSA_1422	hypothetical protein	38	37	0.58635	0.973684
recJ	SSA_1423	single-stranded DNA-specific exonuclease, 5'-3'	32	34	0.092535	1.0625
-	SSA_1424	hydrolase	24	31	1	1.29167
-	SSA_1428	hypothetical protein	20	23	1	1.15
-	SSA_1429	hypothetical protein	21	29	1	1.38095
elaC	SSA_1430	ribonuclease Z	20	32	5.11665e-07	1.6
-	SSA_1431	hypothetical protein	16	21	1	1.3125
hflX	SSA_1432	HflX GTPase	23	33	0.000192407	1.43478
miaA	SSA_1433	tRNA delta(2)-isopentenylpyrophosphate transferase	23	30	1	1.30435
-	SSA_1434	hypothetical protein	11675	9961	1	0.853191
-	SSA_1435	hypothetical protein	40	47	0.0159903	1.175
-	SSA_1436	hypothetical protein	75	69	0.488318	0.92
-	SSA_1438	acetyltransferase	31	36	0.0415758	1.16129
hisK	SSA_1439	hypothetical protein	30	41	0.000272476	1.36667
hisE	SSA_1440	phosphoribosyl-ATP pyrophosphatase	36	43	0.0432514	1.19444
hisI	SSA_1441	phosphoribosyl-AMP cyclohydrolase	16	32	3.82023e-07	2
hisF	SSA_1442	imidazole glycerol phosphate synthase subunit HisF	20	31	1	1.55
hisA	SSA_1443	1-(5-phosphoribosyl)-5-[(5-phosphoribosylamino)methylideneamino] imidazole-4-carboxamide isomerase	17	24	1	1.41176
hisH	SSA_1444	imidazole glycerol phosphate synthase subunit HisH	16	23	1	1.4375
hisB	SSA_1445	imidazoleglycerol-phosphate dehydratase	22	25	1	1.13636
hisD	SSA_1446	histidinol dehydrogenase	12	21	1	1.75
hisG	SSA_1447	ATP phosphoribosyltransferase	11	18	1	1.63636
hisZ	SSA_1448	ATP phosphoribosyltransferase	13	18	1	1.38462
hisC	SSA_1449	histidinol-phosphate aminotransferase	9	18	1	2
-	SSA_1450	hypothetical protein	30	33	0.182842	1.1
rexA	SSA_1451	exonuclease RexA	24	28	1	1.16667
rexB	SSA_1452	second subunit of major exonuclease	17	20	1	1.17647
-	SSA_1453	hypothetical protein	167	106	0.406928	0.634731
-	SSA_1454	hypothetical protein	125	93	0.609691	0.744
-	SSA_1455	hypothetical protein	144	97	0.822402	0.673611
-	SSA_1456	hypothetical protein	353	223	0.392995	0.631728
dexB	SSA_1457	neopullulanase	18	14	1	0.777778
-	SSA_1458	hypothetical protein	243	181	1	0.744856
-	SSA_1459	RNA methyltransferase	22	18	1	0.818182
-	SSA_1460	LytR family transcriptional regulator	101	101	0.744223	1
pheA	SSA_1462	prephenate dehydratase	51	53	0.295618	1.03922
aroK	SSA_1463	shikimate kinase	69	79	0.0757411	1.14493
aroA	SSA_1464	3-phosphoshikimate 1-carboxyvinyltransferase	65	76	0.0268458	1.16923
-	SSA_1465	hypothetical protein	701	621	0.925312	0.885877
tyrA	SSA_1466	prephenate dehydrogenase	75	76	0.239827	1.01333
aroC	SSA_1467	chorismate synthase	53	63	0.0249761	1.18868
aroB	SSA_1468	3-dehydroquinate synthase	68	76	0.0448111	1.11765
aroE	SSA_1469	shikimate 5-dehydrogenase	64	68	0.137869	1.0625
aroD	SSA_1470	3-dehydroquinate dehydratase	144	162	0.155972	1.125
-	SSA_1471	hypothetical protein	178	186	0.360981	1.04494
-	SSA_1472	hypothetical protein	97	84	0.942791	0.865979
-	SSA_1473	hypothetical protein	88	92	0.159841	1.04545
-	SSA_1474	lipoprotein	37	32	0.893723	0.864865
-	SSA_1475	hypothetical protein	3	4	1	1.33333
-	SSA_1476	phosphoglycerol transferase alkaline phosphatase superfamily protein	114	126	0.189146	1.10526
-	SSA_1477	transposase	0	1	1	#DIV/0!
-	SSA_1478	transposase	3	2	1	0.666667
-	SSA_1479	transposase	2	1	1	0.5
-	SSA_1480	hypothetical protein	2	5	1	2.5
-	SSA_1481	FmtA-like protein	2	3	1	1.5
pulI	SSA_1482	pullulanase	67	79	0.143502	1.1791
-	SSA_1483	lipid kinase	46	47	0.380042	1.02174
ligA	SSA_1484	NAD-dependent DNA ligase LigA	108	95	0.9706	0.87963
ccl	SSA_1485	citrulline cluster-linked gene	170	195	0.0545769	1.14706
mesH	SSA_1486	hypothetical protein	182	136	1	0.747253
-	SSA_1487	hypothetical protein	11	8	1	0.727273
-	SSA_1488	multiple antibiotic resistance operon transcription repressor MarR	2	3	1	1.5
-	SSA_1489	hypothetical protein	257	175	0.902723	0.680934
-	SSA_1490	ribonuclease BN	11	13	1	1.18182
map	SSA_1491	methionine aminopeptidase	72	82	0.0432276	1.13889
-	SSA_1492	hypothetical protein	28	35	0.0210186	1.25
-	SSA_1493	hypothetical protein	28	35	0.0117385	1.25
murZ	SSA_1494	UDP-N-acetylglucosamine 1-carboxyvinyltransferase	53	61	0.0337782	1.15094
metK	SSA_1495	S-adenosylmethionine synthetase	57	61	0.104245	1.07018
-	SSA_1496	hypothetical protein	186	153	1	0.822581
comEB	SSA_1497	dCMP deaminase	54	58	0.057112	1.07407
rplT	SSA_1498	50S ribosomal protein L20	856	938	0.203232	1.09579
rpmI	SSA_1499	50S ribosomal protein L35	474	533	0.129885	1.12447
infC	SSA_1500	translation initiation factor IF-3	349	432	0.0792385	1.23782
cmk	SSA_1501	cytidylate kinase	168	170	0.751989	1.0119
-	SSA_1502	hypothetical protein	98	101	0.299675	1.03061
fer	SSA_1503	ferredoxin	23	32	0.014779	1.3913
-	SSA_1504	hypothetical protein	219	215	0.748016	0.981735
-	SSA_1505	hypothetical protein	78	76	0.589641	0.974359
rgpFc	SSA_1506	lipopolysaccharide biosynthesis protein	70	77	0.417395	1.1
rgpD	SSA_1507	sugar ABC transporter ATPase	78	80	0.350061	1.02564
rgpC	SSA_1508	sugar ABC transporter permease	32	46	6.2462e-05	1.4375
rgpB	SSA_1509	polysaccharide biosynthesis protein/ rhamnosyltransferase	70	72	0.176177	1.02857
rgpA	SSA_1510	rhamnosyltransferase	99	110	0.370705	1.11111
-	SSA_1511	glycosyltransferase	82	87	0.335589	1.06098
-	SSA_1512	hypothetical protein	56	66	0.0186044	1.17857
rgpF	SSA_1513	glycosyltransferase	55	54	0.602485	0.981818
-	SSA_1514	cell-wall biogenesis glycosyltransferase	101	79	1	0.782178
-	SSA_1515	hypothetical protein	70	56	1	0.8
-	SSA_1516	cell-wall biogenesis glycosyltransferase	80	62	1	0.775
cpsIaJ	SSA_1517	cell-wall biogenesis glycosyltransferase	130	96	0.514955	0.738462
rgpE	SSA_1518	glycosyl transferase family protein	116	78	0.184926	0.672414
-	SSA_1519	polysaccharide/teichoic acid transporter	193	127	0.672074	0.658031
tuf	SSA_1520	elongation factor Tu	2612	3422	0.182842	1.31011
ppc	SSA_1521	phosphoenolpyruvate carboxylase	104	120	0.1359	1.15385
ftsW	SSA_1522	cell division protein FtsW	99	97	0.909218	0.979798
basA	SSA_1523	glutathione peroxidase	17	14	1	0.823529
-	SSA_1525	1,4-beta-N-acetylmuramidase	325	333	0.333495	1.02462
-	SSA_1526	hypothetical protein	19	20	1	1.05263
ebsC	SSA_1527	hypothetical protein	23	17	1	0.73913
gpm	SSA_1528	phosphoglycerate mutase	22	21	1	0.954545
lysS	SSA_1529	lysyl-tRNA synthetase	229	218	0.520125	0.951965
-	SSA_1530	peptide ABC transporter permease	57	65	0.0267108	1.14035
salX	SSA_1531	peptide ABC transporter ATPase	48	52	0.173652	1.08333
acrA	SSA_1532	membrane-fusion protein / periplasmic component of efflux system	67	64	0.410786	0.955224
gor	SSA_1533	glutathione reductase	49	47	0.396977	0.959184
-	SSA_1535	hypothetical protein	4	7	1	1.75
bioY	SSA_1536	biotin synthase	11	17	1	1.54545
-	SSA_1537	hypothetical protein	871	672	1	0.771527
-	SSA_1538	hypothetical protein	467	406	1	0.869379
-	SSA_1540	hypothetical protein	123	147	0.0415758	1.19512
-	SSA_1541	U32 family peptidase	171	225	0.0368161	1.31579
-	SSA_1542	U32 family peptidase	211	198	0.735458	0.938389
-	SSA_1543	hypothetical protein	2287	2028	1	0.886751
-	SSA_1544	hypothetical protein	2321	1675	0.985719	0.721672
-	SSA_1545	hypothetical protein	115	117	0.311719	1.01739
lgt	SSA_1546	prolipoprotein diacylglyceryl transferase	93	103	0.0524968	1.10753
ptsK	SSA_1547	HPr kinase/phosphorylase	193	175	0.909218	0.906736
-	SSA_1548	NTP pyrophosphohydrolases including oxidative damage repair enzymes	16	14	1	0.875
-	SSA_1549	hypothetical protein	165	119	0.904924	0.721212
-	SSA_1550	hypothetical protein	65	70	0.0737415	1.07692
tex	SSA_1551	transcriptional accessory ribonuclease (YqgFc, S1)	42	49	0.0593751	1.16667
-	SSA_1552	hypothetical protein	50	42	1	0.84
-	SSA_1553	permease	68	68	0.240599	1
-	SSA_1554	hypothetical protein	90	85	0.397972	0.944444
gdh	SSA_1555	glucose-6-phosphate 1-dehydrogenase	93	109	0.203232	1.17204
ftsY	SSA_1557	SRPR, signal recognition particle-docking protein	93	95	0.599396	1.02151
-	SSA_1558	HAD superfamily hydrolase	49	57	0.0601802	1.16327
-	SSA_1559	hypothetical protein	32	40	0.00278324	1.25
smc	SSA_1560	structural maintenance of chromosome protein (chromosome segregation ATPase)	43	51	0.124318	1.18605
rnc	SSA_1561	ribonuclease III	59	59	0.442306	1
-	SSA_1562	hypothetical protein	71	63	0.643472	0.887324
vicX	SSA_1563	beta-lactamase superfamily hydrolase	82	90	0.0694118	1.09756
-	SSA_1564	histidine kinase	96	99	0.67057	1.03125
-	SSA_1565	two-component response transcriptional regulator	200	186	1	0.93
-	SSA_1566	polar amino acid ABC transporter ATP-binding protein	76	95	0.0116904	1.25
-	SSA_1567	polar amino acid ABC transporter amino acid-binding protein	35	52	2.73931e-05	1.48571
-	SSA_1568	arginine/histidine ABC transporter permease	35	39	1.74967e-07	1.11429
-	SSA_1569	arginine/histidine ABC transporter permease	49	59	0.000784244	1.20408
-	SSA_1570	hypothetical protein	206	161	1	0.781553
thrS	SSA_1571	threonyl-tRNA synthetase	92	113	0.0866039	1.22826
-	SSA_1572	hypothetical protein	165	167	0.798523	1.01212
-	SSA_1573	hypothetical protein	56	63	0.0259227	1.125
-	SSA_1574	glycosyl transferase family protein	44	56	0.00764935	1.27273
cpoA	SSA_1575	glycosyl transferase family protein	61	68	0.0432514	1.11475
ccpA	SSA_1576	catabolite control protein A	339	320	0.542457	0.943953
pepQ	SSA_1577	proline dipeptidase	67	83	0.00599777	1.23881
-	SSA_1578	Fe3+-siderophore ABC transporter permease	0	0	1	#DIV/0!
-	SSA_1579	Fe3+-siderophore ABC transporter ATPase	0	0	1	#DIV/0!
fatB	SSA_1581	metal-binding ABC transporter	0	0	1	#DIV/0!
-	SSA_1582	alpha-beta hydrolase superfamily esterase	0	0	1	#DIV/0!
ogt	SSA_1583	6-O-methylguanine DNA methyltransferase	12	12	1	1
-	SSA_1584	ring-cleavage extradiol dioxygenase	0	1	1	#DIV/0!
-	SSA_1585	hypothetical protein	1	0	1	0
-	SSA_1586	hypothetical protein	27	45	2.45151e-06	1.66667
-	SSA_1587	hypothetical protein	18	23	1	1.27778
-	SSA_1588	peptide ABC transporter permease	11	13	1	1.18182
-	SSA_1589	peptide ABC transporter ATPase	6	8	1	1.33333
-	SSA_1590	TetR/AcrR family transcriptional regulator	79	74	0.759344	0.936709
-	SSA_1591	dipeptidase	2	2	1	1
-	SSA_1592	hypothetical protein	0	0	1	#DIV/0!
-	SSA_1593	dipeptidase	1	0	1	0
-	SSA_1594	metalloendopeptidase	0	1	1	#DIV/0!
tehB	SSA_1595	tellurite resistance protein TehB	31	39	0.0046232	1.25806
-	SSA_1596	hypothetical protein	295	203	0.992374	0.688136
-	SSA_1597	hypothetical protein	219	158	0.970964	0.721461
-	SSA_1598	hypothetical protein	96	62	0.296642	0.645833
-	SSA_1599	hypothetical protein	190	138	0.862684	0.726316
-	SSA_1600	hypothetical protein	91	46	0.0471493	0.505495
smpB	SSA_1601	SsrA-binding protein	105	97	0.727378	0.92381
vacB	SSA_1602	VacB/Rnb family exoribonuclease	69	74	0.311719	1.07246
-	SSA_1603	hypothetical protein	112	86	1	0.767857
secG	SSA_1604	preprotein translocase subunit SecG	1022	943	0.748016	0.922701
pmrA	SSA_1605	major facilitator superfamily multi-drug resistance efflux pump PmrA	27	33	0.0211332	1.22222
coaE	SSA_1606	dephospho-CoA kinase	28	36	0.00570697	1.28571
mutM	SSA_1607	formamidopyrimidine-DNA glycosylase	29	35	0.00378974	1.2069
-	SSA_1608	hypothetical protein	26	32	0.0140991	1.23077
-	SSA_1610	hypothetical protein	40	33	1	0.825
era	SSA_1611	GTP-binding protein Era	42	42	0.448503	1
dgk	SSA_1612	diacylglycerol kinase	49	42	0.902723	0.857143
-	SSA_1613	metalloprotease	116	114	0.276321	0.982759
-	SSA_1614	acetyltransferase	60	64	0.189343	1.06667
-	SSA_1615	alanine dehydrogenase	11	16	1	1.45455
phoH	SSA_1616	PhoH-like protein	85	85	0.223133	1
-	SSA_1617	hypothetical protein	49	43	0.903931	0.877551
-	SSA_1618	hypothetical protein	26	34	0.000448498	1.30769
frr	SSA_1619	ribosome recycling factor	270	226	1	0.837037
pyrH	SSA_1620	uridylate kinase	199	202	0.607129	1.01508
-	SSA_1621	amino acid transporter	6	11	1	1.83333
rplA	SSA_1622	50S ribosomal protein L1	788	938	0.326857	1.19036
rplK	SSA_1623	50S ribosomal protein L11	786	894	0.124318	1.1374
-	SSA_1624	hypothetical protein	28	39	0.00302295	1.39286
-	SSA_1625	lactoylglutathione lyase	20	23	1	1.15
ftsK	SSA_1626	DNA translocase ftsK	44	50	0.157465	1.13636
-	SSA_1627	hypothetical protein	426	332	1	0.779343
-	SSA_1628	MutT/nudix family protein	7	5	1	0.714286
ppiA	SSA_1629	cyclophilin type peptidyl-prolyl cis-trans isomerase	126	125	0.634701	0.992063
-	SSA_1630	hypothetical protein	220	194	0.874486	0.881818
srtC	SSA_1631	sortase	114	97	1	0.850877
-	SSA_1632	surface protein	153	123	1	0.803922
-	SSA_1633	FimA fimbrial subunit-like protein	112	90	1	0.803571
-	SSA_1634	Heme utilization/adhesion exoprotein	110	93	1	0.845455
-	SSA_1635	hypothetical protein	160	142	0.773495	0.8875
-	SSA_1636	antibiotic ABC transporter ATPase	27	33	0.0373383	1.22222
-	SSA_1638	hypothetical protein	70	79	0.029365	1.12857
pfs	SSA_1639	5'-methylthioadenosine/S-adenosylhomocysteine nucleosidase	66	73	0.105149	1.10606
-	SSA_1640	hypothetical protein	156	166	0.113595	1.0641
-	SSA_1641	MutT/nudix family protein	71	85	0.050666	1.19718
glmU	SSA_1642	bifunctional N-acetylglucosamine-1-phosphate uridyltransferase/glucosamine-1-phosphate acetyltransferase	130	135	0.393403	1.03846
-	SSA_1643	hypothetical protein	262	266	0.450678	1.01527
-	SSA_1644	hypothetical protein	49	34	0.910946	0.693878
-	SSA_1645	hypothetical protein	38	28	0.965576	0.736842
-	SSA_1646	hypothetical protein	24	26	1	1.08333
-	SSA_1647	hypothetical protein	17	21	1	1.23529
-	SSA_1648	hypothetical protein	16	13	1	0.8125
-	SSA_1649	hypothetical protein	15	11	1	0.733333
fabG	SSA_1650	3-ketoacyl-ACP reductase	9	11	1	1.22222
-	SSA_1651	hypothetical protein	6	9	1	1.5
-	SSA_1652	acetyltransferase	14	11	1	0.785714
-	SSA_1653	hypothetical protein	24	18	1	0.75
-	SSA_1655	hypothetical protein	11	14	1	1.27273
-	SSA_1656	nisin resistance protein	14	16	1	1.14286
-	SSA_1657	hypothetical protein	36	28	1	0.777778
-	SSA_1658	cationic amino acid transporter	9	9	1	1
-	SSA_1659	peptide ABC transporter permease	14	12	1	0.857143
-	SSA_1660	peptide ABC transporter ATPase	4	4	1	1
-	SSA_1661	hypothetical protein	2	1	1	0.5
-	SSA_1662	NADH-dependent oxidoreductase	5	4	1	0.8
cpbA	SSA_1663	collagen-binding protein A	302	346	0.828466	1.1457
-	SSA_1664	phosphatidylethanolamine N-methyltransferase	6	10	1	1.66667
-	SSA_1665	hypothetical protein	0	0	1	#DIV/0!
-	SSA_1666	collagen-binding surface protein	3	2	1	0.666667
-	SSA_1667	hypothetical protein	1	1	1	1
-	SSA_1668	NrdI protein	1	1	1	1
-	SSA_1669	hypothetical protein	1	0	1	0
-	SSA_1670	TetR/AcrR family transcriptional regulator	60	67	0.1359	1.11667
-	SSA_1671	hypothetical protein	5	4	1	0.8
-	SSA_1672	hypothetical protein	4	1	1	0.25
-	SSA_1673	hypothetical protein	5	1	1	0.2
-	SSA_1675	hypothetical protein	0	1	1	#DIV/0!
-	SSA_1676	LytTr family transcriptional regulator	41	39	0.409048	0.95122
cylB	SSA_1678	multidrig ABC transporter permease	2	2	1	1
cylA	SSA_1679	multidrig ABC transporter ATPase	0	0	1	#DIV/0!
-	SSA_1680	antibiotic ABC transporter permease	1	3	1	3
-	SSA_1681	antibiotic ABC transporter ATPase	1	2	1	2
-	SSA_1682	hypothetical protein	0	0	1	#DIV/0!
-	SSA_1683	NrdI protein	101	108	0.2312	1.06931
-	SSA_1684	histidine kinase	40	47	0.0524968	1.175
-	SSA_1685	two-component response transcriptional regulator	41	46	0.0273282	1.12195
-	SSA_1686	hypothetical protein	36	53	0.000523466	1.47222
-	SSA_1687	NADH-binding ferric-oxidoreductase	28	46	2.06317e-05	1.64286
-	SSA_1689	hypothetical protein	5982	5183	0.729015	0.866433
-	SSA_1690	hypothetical protein	45	60	0.000352103	1.33333
-	SSA_1691	XRE family transcriptional regulator	87	85	0.308728	0.977011
lacG	SSA_1692	6-phospho-beta-galactosidase	0	1	1	#DIV/0!
lacE	SSA_1693	phosphotransferase system lactose-specific component IIBC	0	1	1	#DIV/0!
lacF	SSA_1694	PTS system lactose-specific transporter subunit IIA	0	0	1	#DIV/0!
-	SSA_1695	BglG family transcriptional antiterminator	1	1	1	1
lacD	SSA_1696	tagatose 1,6-diphosphate aldolase	2	1	1	0.5
lacC	SSA_1697	tagatose-6-phosphate kinase	2	1	1	0.5
lacB	SSA_1698	galactose-6-phosphate isomerase subunit LacB	0	1	1	#DIV/0!
lacA	SSA_1699	galactose-6-phosphate isomerase subunit LacA	2	1	1	0.5
-	SSA_1700	hypothetical protein	0	1	1	#DIV/0!
lacR	SSA_1701	sugar metabolism transcriptional repressor	15	12	1	0.8
-	SSA_1702	hypothetical protein	40	29	0.972411	0.725
metS	SSA_1703	methionyl-tRNA synthetase	95	113	0.118977	1.18947
-	SSA_1704	hypothetical protein	93	98	0.13534	1.05376
-	SSA_1705	hypothetical protein	57	62	0.0516169	1.08772
exoA	SSA_1706	exodeoxyribonuclease	40	44	0.179652	1.1
-	SSA_1707	hypothetical protein	43	55	0.004776	1.27907
-	SSA_1708	hypothetical protein	6	1	1	0.166667
-	SSA_1709	hypothetical protein	15	5	1	0.333333
-	SSA_1710	XRE family transcriptional regulator	5	12	1	2.4
nth	SSA_1711	endonuclease III	59	73	0.0271399	1.23729
-	SSA_1712	arsenate reductase	65	77	0.00763644	1.18462
serA	SSA_1713	D-3-phosphoglycerate dehydrogenase	67	94	0.000189074	1.40299
serC	SSA_1715	phosphoserine aminotransferase	48	79	3.76314e-06	1.64583
-	SSA_1716	restriction endonuclease SsuRB	252	184	1	0.730159
spnIM	SSA_1717	modification methylase DpnIIB	72	44	0.252295	0.611111
dam	SSA_1718	site-specific DNA-methyltransferase	137	92	0.182842	0.671533
-	SSA_1719	hypothetical protein	81	71	0.692431	0.876543
-	SSA_1720	DNA replication intiation control protein YabA	64	55	0.926203	0.859375
holB	SSA_1721	DNA polymerase III subunit delta'	45	46	0.352858	1.02222
tmk	SSA_1722	thymidylate kinase	69	65	0.704354	0.942029
-	SSA_1723	hypothetical protein	76	70	0.474481	0.921053
-	SSA_1724	hypothetical protein	73	83	0.0777472	1.13699
livF	SSA_1725	branched chain amino acid ABC transporter ATP-binding protein	45	45	0.256735	1
livG	SSA_1726	branched chain amino acid ABC transporter ATP-binding protein	26	35	0.000320659	1.34615
livM	SSA_1727	branched-chain amino acid ABC transporter permease	25	33	0.00125192	1.32
livH	SSA_1728	branched-chain amino acid ABC transporter permease	19	18	1	0.947368
livJ	SSA_1729	branched-chain amino acid ABC transporter substrate-binding protein	245	269	0.214992	1.09796
-	SSA_1730	hypothetical protein	332	321	0.547506	0.966867
clpP	SSA_1731	ATP-dependent Clp protease proteolytic subunit	368	355	0.617957	0.964674
upp	SSA_1732	uracil phosphoribosyltransferase	146	170	0.0632502	1.16438
-	SSA_1733	hypothetical protein	0	0	1	#DIV/0!
-	SSA_1734	cation (Mg/Ni uptake) transport ATPase	20	25	1	1.25
-	SSA_1735	UreX	30	28	0.445169	0.933333
-	SSA_1736	L-cysteine desulfhydrase	26	31	1	1.19231
metB	SSA_1737	cystathionine gamma-synthase	22	26	1	1.18182
-	SSA_1738	polysaccharide biosynthesis protein	75	82	0.474481	1.09333
murE	SSA_1739	UDP-N-acetylmuramoylalanyl-D-glutamate--L-lysine ligase	66	68	0.391037	1.0303
-	SSA_1740	hypothetical protein	8	10	1	1.25
-	SSA_1741	Fe3+-siderophores ABC transporter ATPase	0	2	1	#DIV/0!
-	SSA_1742	ferrichrome-binding protein	5	5	1	1
fhuB	SSA_1743	Fe3+-siderophore ABC transporter permease	0	0	1	#DIV/0!
-	SSA_1744	iron ABC transporter permease	0	1	1	#DIV/0!
csbD	SSA_1745	general stress response protein CsbD	3292	2069	0.522449	0.628493
-	SSA_1746	hypothetical protein	27	33	0.010843	1.22222
-	SSA_1747	hypothetical protein	22	26	1	1.18182
ppx	SSA_1748	manganese-dependent inorganic pyrophosphatase	171	212	0.0844407	1.23977
pflA	SSA_1749	pyruvate formate-lyase-activating enzyme	21	25	1	1.19048
-	SSA_1750	extracellular nuclease	9	9	1	1
dexS	SSA_1751	dextran glucosidase	20	30	1	1.5
-	SSA_1752	phosphotransferase system, trehalose-specific IIBC component	42	58	0.00239099	1.38095
treR	SSA_1753	GntR family transcriptional regulator	8	9	1	1.125
-	SSA_1754	hypothetical protein	1128	764	1	0.677305
-	SSA_1755	hypothetical protein	507	348	0.442306	0.686391
-	SSA_1756	hypothetical protein	143	110	1	0.769231
-	SSA_1757	hypothetical protein	68	60	1	0.882353
-	SSA_1758	hypothetical protein	24	14	1	0.583333
-	SSA_1759	hypothetical protein	33	18	0.196512	0.545455
-	SSA_1760	hypothetical protein	31	18	0.214573	0.580645
hlyX	SSA_1761	hemolysin	230	212	0.64187	0.921739
-	SSA_1762	permease	122	146	0.171041	1.19672
-	SSA_1763	molybdenum ABC transporter ATPase	27	30	0.0442199	1.11111
-	SSA_1764	hypothetical protein	16	19	1	1.1875
-	SSA_1765	hypothetical protein	748	425	0.23307	0.568182
-	SSA_1766	bacitracin ABC transporter permease	18	14	1	0.777778
-	SSA_1767	bacitracin ABC transporter ATP-binding protein	29	21	0.738048	0.724138
-	SSA_1768	TetR/AcrR family transcriptional regulator	22	16	1	0.727273
-	SSA_1769	hypothetical protein	33	43	0.00189235	1.30303
-	SSA_1770	hypothetical protein	24	24	1	1
-	SSA_1771	DNA methyltransferase protein	6	5	1	0.833333
-	SSA_1772	hypothetical protein	31	29	0.397704	0.935484
-	SSA_1773	hypothetical protein	40	43	0.0508254	1.075
cspR	SSA_1774	rRNA methylase	45	47	0.093564	1.04444
trkA	SSA_1775	potassium transporter peripheral membrane protein	113	122	0.333341	1.07965
trkH	SSA_1776	Trk family potassium uptake protein	125	153	0.0906321	1.224
rluB	SSA_1777	ribosomal large subunit pseudouridine synthase B	70	82	0.0442199	1.17143
scpB	SSA_1778	segregation and condensation protein B	48	55	0.0280018	1.14583
scpA	SSA_1779	segregation and condensation protein A	58	52	0.874486	0.896552
xerD	SSA_1780	site-specific tyrosine recombinase XerD	74	76	0.178347	1.02703
-	SSA_1781	hypothetical protein	62	78	0.00602257	1.25806
-	SSA_1782	hypothetical protein	58	79	0.00127264	1.36207
-	SSA_1783	deoxyribonucleotide triphosphate pyrophosphatase/unknown domain fusion protein	68	76	0.0548877	1.11765
murI	SSA_1784	glutamate racemase	53	64	0.0302309	1.20755
-	SSA_1786	hypothetical protein	1866	1776	0.704354	0.951768
lysA	SSA_1787	diaminopimelate decarboxylase	82	93	0.189343	1.13415
-	SSA_1788	integral membrane protein, receptor	127	159	0.0119595	1.25197
-	SSA_1789	HD superfamily metal-dependent phosphohydrolase	73	90	0.029365	1.23288
-	SSA_1790	SpoU rRNA methylase family protein	93	93	0.23461	1
acyP	SSA_1791	acylphosphatase	31	25	1	0.806452
yidC	SSA_1792	OxaA-like protein precursor	275	248	0.809334	0.901818
-	SSA_1793	histidine kinase (sensor protein)	32	33	0.360484	1.03125
-	SSA_1794	two-component response transcriptional regulator	23	26	1	1.13043
-	SSA_1795	guanosine 3',5'-bis-pyrophosphate (ppGpp) synthetase	30	32	0.104229	1.06667
greA	SSA_1796	transcription elongation factor GreA	217	193	1	0.889401
pabC	SSA_1797	aminodeoxychorismate lyase	266	329	0.075607	1.23684
-	SSA_1798	hypothetical protein	59	70	0.0264712	1.18644
-	SSA_1799	acetyltransferase	87	104	0.039422	1.1954
murC	SSA_1800	UDP-N-acetylmuramate--L-alanine ligase	74	103	0.00637451	1.39189
-	SSA_1801	hypothetical protein	278	294	0.339767	1.05755
snf	SSA_1802	Snf2 family protein	54	56	0.372152	1.03704
engA	SSA_1803	GTP-binding protein EngA	113	107	0.907471	0.946903
-	SSA_1804	NADPH-flavin oxidoreductase	90	91	0.198254	1.01111
dnaI	SSA_1805	primosomal protein DnaI	110	115	0.339766	1.04545
dnaB	SSA_1806	replication initiation/membrane attachment protein DnaB	151	101	0.474481	0.668874
nrdR	SSA_1807	NrdR family transcriptional regulator	151	121	1	0.801325
rgfB	SSA_1808	hypothetical protein	78	63	1	0.807692
ptsG	SSA_1809	PTS system glucose-specific EIIC BA component (EIICBA-Glc) (EII- Glc/EIII-Glc)	109	111	0.385084	1.01835
csrR	SSA_1810	two-component response transcriptional regulator	158	159	0.681994	1.00633
gnd	SSA_1811	6-phosphogluconate dehydrogenase	181	174	0.536613	0.961326
-	SSA_1812	modification methylase	2235	1414	0.484501	0.632662
-	SSA_1813	hypothetical protein	698	416	0.392133	0.595989
-	SSA_1814	hypothetical protein	530	310	0.433496	0.584906
-	SSA_1815	hypothetical protein	515	308	0.475987	0.598058
-	SSA_1816	hypothetical protein	391	241	0.450678	0.616368
-	SSA_1817	hypothetical protein	328	205	0.691234	0.625
-	SSA_1818	very short patch repair endonuclease	428	266	0.259926	0.621495
valS	SSA_1819	valyl-tRNA synthetase	94	88	0.646286	0.93617
-	SSA_1820	hypothetical protein	36	26	0.803755	0.722222
rimL	SSA_1821	ribosomal protein N-acetylase	34	44	0.0018522	1.29412
-	SSA_1822	hypothetical protein	38	38	0.412673	1
-	SSA_1823	hypothetical protein	27	27	0.385459	1
-	SSA_1824	hypothetical protein	25	21	1	0.84
-	SSA_1825	hypothetical protein	3	2	1	0.666667
glpK	SSA_1826	glycerol kinase	0	0	1	#DIV/0!
glp	SSA_1827	alpha-glycerophosphate oxidase	0	0	1	#DIV/0!
glpF	SSA_1828	glycerol uptake facilitator protein	0	0	1	#DIV/0!
-	SSA_1829	RNA methyltransferase	37	46	0.0248653	1.24324
-	SSA_1830	aminoglycoside phosphotransferase	28	20	1	0.714286
recX	SSA_1831	recombination regulator RecX	48	38	1	0.791667
-	SSA_1832	hypothetical protein	2127	1675	1	0.787494
-	SSA_1833	hypothetical protein	1103	938	0.909218	0.850408
raiA	SSA_1834	30S ribosomal interface protein S30EA	696	608	0.814357	0.873563
comFC	SSA_1835	late competence protein	0	2	1	#DIV/0!
comFA	SSA_1836	superfamily II ATP-dependent DNA/RNA helicase	0	2	1	#DIV/0!
-	SSA_1837	hypothetical protein	30	24	1	0.8
cysK	SSA_1839	cysteine synthase	586	691	0.34052	1.17918
-	SSA_1840	hypothetical protein	103	96	0.648172	0.932039
pplB	SSA_1841	Cof family protein/peptidyl-prolyl cis-trans isomerase, cyclophilin type	102	99	0.862666	0.970588
-	SSA_1842	two-component response transcriptional regulator	26	33	0.0112399	1.26923
-	SSA_1843	histidine kinase	29	27	0.416496	0.931034
-	SSA_1844	hypothetical protein	358	256	1	0.715084
pkn	SSA_1845	serine/threonine protein kinase	176	186	0.249075	1.05682
pppL	SSA_1846	phosphoprotein phosphatase	143	159	0.267495	1.11189
sunL	SSA_1847	rRNA methyltransferase RsmB	116	98	1	0.844828
fmt	SSA_1848	methionyl-tRNA formyltransferase	33	36	0.112783	1.09091
priA	SSA_1849	primosome assembly protein PriA	20	23	1	1.15
rpoZ	SSA_1850	DNA-directed RNA polymerase subunit omega	330	291	1	0.881818
gmk	SSA_1851	guanylate kinase	215	218	0.689768	1.01395
-	SSA_1852	hypothetical protein	674	684	1	1.01484
luxS	SSA_1853	S-ribosylhomocysteine lyase	81	114	0.00120807	1.40741
-	SSA_1854	hypothetical protein	167	169	0.405289	1.01198
-	SSA_1855	hypothetical protein	67	73	0.0757411	1.08955
-	SSA_1856	hypothetical protein	155	131	0.985965	0.845161
-	SSA_1857	DivIVA domain-containing protein	1369	1144	1	0.835646
-	SSA_1858	hypothetical protein	66	51	1	0.772727
recU	SSA_1859	Holliday junction-specific endonuclease	122	154	0.00314005	1.2623
pbp1A	SSA_1860	penicillin-binding protein 1A	126	157	0.0611349	1.24603
pepC	SSA_1861	aminopeptidase	107	102	0.9706	0.953271
-	SSA_1862	hypothetical protein	42	57	0.000276502	1.35714
nadE	SSA_1863	NAD synthetase	46	53	0.0798407	1.15217
pncB	SSA_1864	nicotinate phosphoribosyltransferase	59	62	0.203232	1.05085
-	SSA_1865	thioredoxin reductase	106	127	0.0724784	1.19811
-	SSA_1866	hypothetical protein	47	54	0.0888541	1.14894
-	SSA_1867	polar amino acid ABC transporter ATPase	136	170	0.0496695	1.25
-	SSA_1868	arginine/histidine ABC transporter permease	75	100	0.00159065	1.33333
rheB	SSA_1869	ATP-dependent RNA helicase	58	59	0.17374	1.01724
mraY	SSA_1870	phospho-N-acetylmuramoyl-pentapeptide-transferase	169	187	0.24144	1.10651
pbpX	SSA_1871	penicillin-binding protein 2X	134	129	0.50335	0.962687
ftsL	SSA_1872	cell division protein	273	233	1	0.85348
mraW	SSA_1873	S-adenosyl-methyltransferase MraW	186	181	0.606545	0.973118
yorfE	SSA_1874	hypothetical protein	19	22	1	1.15789
-	SSA_1875	hypothetical protein	16	14	1	0.875
-	SSA_1876	hypothetical protein	7	13	1	1.85714
-	SSA_1877	hypothetical protein	19	19	1	1
-	SSA_1878	hypothetical protein	421	322	0.680724	0.764846
glyS	SSA_1879	glycyl-tRNA synthetase subunit beta	113	134	0.105127	1.18584
glyQ	SSA_1880	glycyl-tRNA synthetase subunit alpha	60	78	0.00633893	1.3
-	SSA_1881	hypothetical protein	112	103	0.681855	0.919643
prtS	SSA_1882	subtilisin-like serine proteases	17	26	1	1.52941
-	SSA_1883	hypothetical protein	1617	988	0.589641	0.611008
-	SSA_1884	hypothetical protein	1697	1184	0.925312	0.697702
-	SSA_1888	hypothetical protein	885	562	0.585891	0.635028
-	SSA_1889	hypothetical protein	4	4	1	1
-	SSA_1890	acetyltransferase	29	37	0.00681239	1.27586
-	SSA_1891	aldo/keto reductase	42	40	0.517941	0.952381
-	SSA_1892	hypothetical protein	110	95	0.889766	0.863636
nagA	SSA_1893	N-acetylglucosamine-6-phosphate deacetylase	64	82	0.00189811	1.28125
rbfA	SSA_1895	ribosome-binding factor A	141	122	1	0.865248
infB	SSA_1896	translation initiation factor IF-2	83	86	0.345801	1.03614
-	SSA_1897	hypothetical protein	32	36	0.1557	1.125
-	SSA_1899	hypothetical protein	41	44	0.125245	1.07317
nusA	SSA_1900	transcription elongation factor NusA	35	40	0.0704687	1.14286
-	SSA_1901	hypothetical protein	31	45	4.65209e-05	1.45161
trmB	SSA_1902	tRNA (guanine-N(7)-)-methyltransferase	259	279	0.297641	1.07722
-	SSA_1903	hypothetical protein	151	172	0.331778	1.13907
-	SSA_1904	multidrug ABC transporter permease	32	48	0.000333797	1.5
-	SSA_1905	multidrug ABC transporter ATPase	28	36	0.000542625	1.28571
hit	SSA_1906	diadenosine tetraphosphate (Ap4A) hydrolase	104	104	0.436365	1
-	SSA_1907	hypothetical protein	560	487	1	0.869643
-	SSA_1909	LytR family transcriptional regulator	205	216	0.287882	1.05366
-	SSA_1910	hypothetical protein	79	91	0.0796119	1.1519
-	SSA_1911	hypothetical protein	57	54	0.344329	0.947368
-	SSA_1912	hypothetical protein	2	0	1	0
-	SSA_1913	xanthine/uracil permease family protein	3	5	1	1.66667
-	SSA_1914	hypothetical protein	6	7	1	1.16667
-	SSA_1915	hypothetical protein	17	10	1	0.588235
-	SSA_1916	hypothetical protein	85	83	0.304059	0.976471
adh	SSA_1917	alcohol dehydrogenase	3	2	1	0.666667
-	SSA_1918	phosphotransferase system, mannose-specific EIIAB	119	159	0.0593751	1.33613
-	SSA_1919	phosphotransferase system, mannose-specific EIIC	101	129	0.00335722	1.27723
-	SSA_1920	phosphotransferase system, mannose-specific EIID	131	172	0.0751115	1.31298
-	SSA_1921	hypothetical protein	94	97	0.264491	1.03191
-	SSA_1922	hypothetical protein	21	28	1	1.33333
-	SSA_1923	NADPH-quinone reductase	22	32	0.000756946	1.45455
-	SSA_1924	TetR/AcrR family transcriptional regulator	102	102	0.240599	1
serS	SSA_1925	seryl-tRNA synthetase	57	78	0.000401951	1.36842
-	SSA_1926	hypothetical protein	5	7	1	1.4
shetA	SSA_1927	exfoliative toxin	303	335	0.196512	1.10561
-	SSA_1928	acyl-CoA dehydrogenase	273	321	0.10666	1.17582
mip	SSA_1929	macrophage infectivity potentiator protein	255	312	0.120338	1.22353
accA	SSA_1930	acetyl-CoA carboxylase subunit alpha	62	95	0.000131365	1.53226
accD	SSA_1931	acetyl-CoA carboxylase subunit beta	57	94	5.68157e-06	1.64912
accC	SSA_1932	acetyl-CoA carboxylase biotin carboxylase subunit	58	79	0.000333797	1.36207
fabZ	SSA_1933	(3R)-hydroxymyristoyl-ACP dehydratase	74	87	0.0314128	1.17568
accB	SSA_1934	acetyl-CoA carboxylase biotin carboxyl carrier protein subunit	54	63	0.0130914	1.16667
fabF	SSA_1935	3-oxoacyl-ACP synthase	53	76	7.44983e-05	1.43396
fabG	SSA_1936	3-ketoacyl-ACP reductase	68	91	0.00539092	1.33824
fabD	SSA_1937	malonyl-CoA:ACP transacylase	63	85	0.00183277	1.34921
fabK	SSA_1938	enoyl-acyl carrier protein(ACP) reductase	103	135	0.0238872	1.31068
acpP	SSA_1939	acyl carrier protein	10481	9199	1	0.877683
fabH	SSA_1940	3-oxoacyl-ACP synthase	106	149	0.00859533	1.40566
-	SSA_1941	hypothetical protein	127	194	0.000233513	1.52756
phaB	SSA_1942	enoyl-CoA hydratase	40	44	0.0751663	1.1
lysC	SSA_1943	aspartate kinase	60	68	0.0432276	1.13333
-	SSA_1944	oligopeptide transport ATP-binding protein	216	207	0.646286	0.958333
-	SSA_1945	oligopeptide transport ATP-binding protein	103	112	0.429159	1.08738
-	SSA_1946	oligopeptide transport system permease	98	103	0.26594	1.05102
-	SSA_1947	oligopeptide transport system permease	125	119	0.688659	0.952
-	SSA_1948	oligopeptide-binding lipoprotein	390	372	1	0.953846
-	SSA_1949	AliA protein	47	50	0.220127	1.06383
-	SSA_1950	peptide ABC transporter periplasmic protein	470	496	0.755486	1.05532
pbp3	SSA_1951	penicillin-binding protein 3	65	63	0.362468	0.969231
-	SSA_1952	ABC transporter permease	67	74	0.142603	1.10448
nifU	SSA_1953	NifU family protein	29	39	0.00227092	1.34483
-	SSA_1954	class V aminotransferase	40	44	0.0997994	1.1
-	SSA_1955	ABC transporter permease	61	66	0.0792385	1.08197
-	SSA_1956	ABC transporter ATPase	103	103	0.263587	1
rgpG	SSA_1957	glycosyl transferase N-acetylglucosaminyltransferase	73	89	0.0187751	1.21918
mecA	SSA_1958	adaptor protein	94	83	0.697509	0.882979
bacA	SSA_1959	undecaprenyl pyrophosphate phosphatase	50	58	0.0582287	1.16
-	SSA_1960	hypothetical protein	16	21	1	1.3125
-	SSA_1961	amino acid ABC transporter substrate-binding protein	33	39	0.0460494	1.18182
-	SSA_1962	amino acid ABC transporter ATP-binding protein	44	57	0.0130522	1.29545
-	SSA_1964	hypothetical protein	11879	9668	0.874351	0.813873
-	SSA_1965	stomatin/prohibitin-like membrane protease subunits	127	119	1	0.937008
ilvA	SSA_1967	threonine dehydratase	17	16	1	0.941176
ilvC	SSA_1968	ketol-acid reductoisomerase	139	158	0.262301	1.13669
ilvH	SSA_1969	acetolactate synthase 3 regulatory subunit	56	79	0.000194247	1.41071
ilvB	SSA_1970	acetolactate synthase catalytic subunit	54	73	0.00476532	1.35185
-	SSA_1971	hypothetical protein	87	78	0.613388	0.896552
-	SSA_1972	two-component response transcriptional regulator	39	32	1	0.820513
-	SSA_1973	histidine kinase	21	21	1	1
-	SSA_1974	multidrug ABC transporter permease	31	32	0.131176	1.03226
-	SSA_1975	multidrug ABC transporter ATPase	3	4	1	1.33333
-	SSA_1976	hypothetical protein	450	463	0.329929	1.02889
-	SSA_1978	dihydroxyacetone kinase family protein	286	295	0.527634	1.03147
asp	SSA_1979	alkaline-shock protein	566	521	0.803755	0.920495
rpmB	SSA_1980	50S ribosomal protein L28	12273	11344	1	0.924305
-	SSA_1981	hypothetical protein	24	22	1	0.916667
-	SSA_1982	LytR/AlgR family transcriptional regulator	38	34	0.780991	0.894737
-	SSA_1984	cell surface SD repeat-containing protein	1	1	1	1
-	SSA_1985	hypothetical protein	1	2	1	2
-	SSA_1986	acetyltransferase	18	19	1	1.05556
-	SSA_1987	hypothetical protein	9	13	1	1.44444
-	SSA_1988	ABC transporter permease	11	15	1	1.36364
-	SSA_1989	ABC transporter ATPase	18	19	1	1.05556
-	SSA_1990	Zn-porter lipoprotein	6	6	1	1
phtA	SSA_1991	histidine triad protein A	4	4	1	1
fba	SSA_1992	fructose-bisphosphate aldolase	2805	3266	1	1.16435
-	SSA_1993	hypothetical protein	319	301	1	0.943574
pyrG	SSA_1994	CTP synthetase	49	47	0.350007	0.959184
-	SSA_1995	hypothetical protein	82	75	0.546902	0.914634
rpoE	SSA_1996	DNA-directed RNA polymerase subunit delta	1547	1234	1	0.797673
-	SSA_1997	membrane spanning protein	20	13	1	0.65
tig	SSA_1998	trigger factor	675	672	0.925312	0.995556
-	SSA_1999	hypothetical protein	38	40	0.0908154	1.05263
-	SSA_2000	hypothetical protein	28	40	0.000320659	1.42857
thiD	SSA_2001	phosphomethylpyrimidine kinase	50	48	0.59098	0.96
truA	SSA_2002	tRNA pseudouridine synthase A	51	66	0.0130522	1.29412
zmpB	SSA_2004	Zinc metalloprotease zmpB	95	123	0.206921	1.29474
dnaJ	SSA_2005	molecular chaperone DnaJ	66	76	0.0287304	1.15152
-	SSA_2006	4-methyl-5(beta-hydroxyethyl)-thiazole monophosphate synthesis protein	44	41	0.384719	0.931818
dnaK	SSA_2007	molecular chaperone DnaK	284	251	1	0.883803
grpE	SSA_2008	heat shock protein GrpE	223	187	1	0.838565
hrcA	SSA_2009	heat-inducible transcription repressor	417	378	0.705159	0.906475
-	SSA_2010	multidrug ABC transporter permease	21	25	1	1.19048
-	SSA_2011	multidrug ABC transporter ATPase	18	20	1	1.11111
-	SSA_2012	hypothetical protein	20	23	1	1.15
-	SSA_2013	hypothetical protein	36	29	1	0.805556
-	SSA_2014	D-alanyl-D-alanine carboxypeptidase	88	81	0.499327	0.920455
-	SSA_2015	phosphoglycerate mutase	71	78	0.116785	1.09859
-	SSA_2016	phosphoglycerate mutase	32	43	0.000555337	1.34375
-	SSA_2017	hypothetical protein	24	39	2.01495e-07	1.625
-	SSA_2018	hypothetical protein	31	45	0.00120807	1.45161
-	SSA_2019	hypothetical protein	53	66	0.0137834	1.24528
-	SSA_2020	hypothetical protein	0	0	1	#DIV/0!
-	SSA_2021	hypothetical protein	2	1	1	0.5
-	SSA_2022	MerR family transcriptional regulator	25	20	1	0.8
[truncated: 429 more rows]
